# Supplementary material for: Upper respiratory tract mycobiome alterations in different kinds of pulmonary disease
Source: Front Microbiol. 2023 Mar 23;14:1117779. doi: 10.3389/fmicb.2023.1117779 (PMC10076636; doi:10.3389/fmicb.2023.1117779)
Supplement: Supplementary file 2 [file Table_1.xlsx]

## Sheet: Sheet1
Table S1. The primer sequences used for amplifying the fungal ITS2 region.
Primers	Barcode	Primer suquences	Barcoded primer suquences
gITS7ngs-F1	CGATGT	GTGARTCATCRARTYTTTG	CGATGTGTGARTCATCRARTYTTTG
ITS4ngs-R1	TGACCA	TCCTSCGCTTATTGATATGC	TGACCATCCTSCGCTTATTGATATGC
gITS7ngs-F2	ACAGTG	GTGARTCATCRARTYTTTG	ACAGTGGTGARTCATCRARTYTTTG
ITS4ngs-R2	GCCAAT	TCCTSCGCTTATTGATATGC	GCCAATTCCTSCGCTTATTGATATGC
gITS7ngs-F3	CAGATC	GTGARTCATCRARTYTTTG	CAGATCGTGARTCATCRARTYTTTG
ITS4ngs-R3	CTTGTA	TCCTSCGCTTATTGATATGC	CTTGTATCCTSCGCTTATTGATATGC
gITS7ngs-F4	ATCACG	GTGARTCATCRARTYTTTG	ATCACGGTGARTCATCRARTYTTTG
ITS4ngs-R4	TTAGGC	TCCTSCGCTTATTGATATGC	TTAGGCTCCTSCGCTTATTGATATGC
gITS7ngs-F5	ACTTGA	GTGARTCATCRARTYTTTG	ACTTGAGTGARTCATCRARTYTTTG
ITS4ngs-R5	GATCAG	TCCTSCGCTTATTGATATGC	GATCAGTCCTSCGCTTATTGATATGC
