# Supplementary material for: Upper respiratory tract mycobiome alterations in different kinds of pulmonary disease
Source: Front Microbiol. 2023 Mar 23;14:1117779. doi: 10.3389/fmicb.2023.1117779 (PMC10076636; doi:10.3389/fmicb.2023.1117779)
Supplement: Supplementary file 4 [file Table_3.xlsx]

## Sheet: genus level
Table S3. The relative abundance of the identified OUT at both genus and species level for all the OS samples.
Table S3A. The relative abundance of the identified genus.
kingdom	phylum	class	order	family	genus	CY-Y2	IPB50	CY-Y17	CY-Y21	CY-Y47	CY-Y6	CY-Y16	CY-Y45	CY-Y67	CY-Y69	IPB32	NY-Y17	NY-Y31	NY-Y53	CY-Y19	CY-Y23	CY-Y34	CY-Y60	IPB34	CY-Y11	CY-Y13	CY-Y15	CY-Y1	CY-Y25	CY-Y32	CY-Y33	CY-Y36	CY-Y39	CY-Y40	CY-Y44	CY-Y46	CY-Y53	CY-Y5	CY-Y62	CY-Y63	CY-Y68	CY-Y7	CY-Y8	CY-Y9	IPB33	IPB36	IPB37	IPB47	IPB48
k__Fungi	Other	Other	Other	Other	k__Fungi;Other	0.000928505	0.000521785	0.00127707	0.00347587	0.000360668	0	0.000169736	0.000191608	0.000574251	0.000608347	0.000229991	0.000268908	0.00263689	0.00049033	0.000209776	0.00103742	0.00075643	0.000134084	0.000728332	0.00107657	0.0003996	0.00239349	6.04558e-05	0.000417145	0.000672382	0.000441112	0	0.000314713	0.000128172	0.000506757	0	0	0.000564095	7.8235e-05	0.000532887	0	0.00274491	0.000261404	0.000255787	0	0	0.000182882	0	8.83704e-05
k__Fungi	p__Ascomycota	Other	Other	Other	p__Ascomycota;Other	0.000232126	0	0	0.000323337	0	0	0.00220657	0	0	0	0	0	0	0	0	6.91611e-05	0.000108061	0	0	0	0	0	0	0.000104286	0.000168095	0.0110278	0.00389264	0	0	0	0	0	0	0	0	0	0	0	0	0	0.0425421	0.000914411	0	0
k__Fungi	p__Ascomycota	c__Dothideomycetes	o__Botryosphaeriales	f__Aplosporellaceae	g__Aplosporella	0.000232126	0	0	4.04171e-05	0	0	0.0214716	0	0	0	0	0	0	0	0	0	0	0	0	0	0	0	0	0	0	0	0	0	0	8.44595e-05	0	0	0	0	0	0	0	0	0	0	0	0	0	0
k__Fungi	p__Ascomycota	c__Dothideomycetes	o__Botryosphaeriales	f__Botryosphaeriaceae	g__Endomelanconiopsis	0	0	0	0	0	0	0	0	0	0	0	0	0	0	0	0	0	0	0	0	0	0	0.000967293	0	0	0	0	0	0	0	0	0	0	0	0	0	0	0	0	0	0	0	0	0
k__Fungi	p__Ascomycota	c__Dothideomycetes	o__Botryosphaeriales	f__Botryosphaeriaceae	g__Neofusicoccum	0	0	0	0	0	0	0	0	0	0	0	0	0	0	0	0	0	0	0	0	0	0	0.00284142	0	0	0	0	0	0	0	0	0	0	0	0	0	0	0	0	0	0	0	0	0
k__Fungi	p__Ascomycota	c__Dothideomycetes	o__Botryosphaeriales	f__Botryosphaeriaceae	g__Spencermartinsia	0.000696379	0	0	0	0	0	0	0	0	0	0	0	0	0	0	0.000414966	0	0	0	0	0	0.00287219	0.449731	0	0	0	0	0	0	0	0	0	0	0	0	0	0	0.00104561	0	0	0	0	0	0
k__Fungi	p__Ascomycota	c__Dothideomycetes	o__Botryosphaeriales	f__Phyllostictaceae	f__Phyllostictaceae;Other	0	0	0	0.00278878	0	0	0.00229144	0	0.00826921	4.05564e-05	0	0	0	0	0.00902035	0.00255896	0.000216123	0.000134084	0.000364166	0	0	0	0	0	0	0	0	0	0	0	0	0	0	0	0	0	0	0	0	0	0	0	0	0
k__Fungi	p__Ascomycota	c__Dothideomycetes	o__Capnodiales	Other	o__Capnodiales;Other	0	0	0	4.04171e-05	0	0.000132644	0	0	0	0	0	0	0	0	0	0	0	0	0	0	0	0	0	0	0.000336191	0	0	0	0	0	0	0	0	0.00046941	0	0	0	0	0	0	0	0	0	0
k__Fungi	p__Ascomycota	c__Dothideomycetes	o__Capnodiales	f__Cladosporiaceae	g__Cladosporium	0.000464253	0.000608749	5.1083e-05	0.000808342	0.000131152	0.0100809	0.00101842	0.000383215	0.00539796	0.000121669	0.000459982	0	0	0	0	0	0.00842879	0.000268168	0.00254916	0.000134571	4.995e-05	0	0	0.000834289	0.0186586	0.00661667	0.000614628	0	0.00986926	0	0	0	0	7.8235e-05	0	0	0.00340748	0.0126781	0.00869676	0.0441491	0	0	0	0
k__Fungi	p__Ascomycota	c__Dothideomycetes	o__Capnodiales	f__Mycosphaerellaceae	g__Passalora	0	0	5.1083e-05	0	0	0	8.4868e-05	0	0	0	0	0	0	0	0	0	0	0	0	0	0	0	0	0	0	0	0	0	0	0	0	0	0	0	0	0	0	0	0	0	0	0	0	0
k__Fungi	p__Ascomycota	c__Dothideomycetes	o__Capnodiales	f__Mycosphaerellaceae	g__Zymoseptoria	0	0	0	0	0.000393456	0	0	0	0	0	0	0	0	0	0	0	0	0	0	0	0	0	0	0	0	0	0	0	0	0	0	0	0	0	0	0	0	0	0	0	0	0	0	0
k__Fungi	p__Ascomycota	c__Dothideomycetes	o__Pleosporales	Other	o__Pleosporales;Other	0	0	0	0.00311212	0	0	8.4868e-05	0	0	0	0	0	0	0	0	0	0.000216123	0	0	0	4.995e-05	0.000239349	0	0	0.00773239	0	0	0	0	0	0	0	0	0	0	0	0	0	0	0	0	0	0	0
k__Fungi	p__Ascomycota	c__Dothideomycetes	o__Pleosporales	f__Didymellaceae	f__Didymellaceae;Other	0	0	5.1083e-05	0.00113168	0	0	0.00577103	0.00536501	0.0002297	0	0.00137994	0.000739496	0	0	0	0	0	0	0	0	0	0	0	0	0.0277358	0	0.00788773	0	0	0	0	0	0	0	0	0	9.46522e-05	0	0.000127894	0	0	0	0	0
k__Fungi	p__Ascomycota	c__Dothideomycetes	o__Pleosporales	f__Didymellaceae	g__Ascochyta	0.0190344	0.0173928	0	0	0	0	8.4868e-05	0.000191608	0.0470885	0.000121669	0.0531279	6.72269e-05	4.12014e-05	5.44811e-05	0	0	0	0	0	0	0	0	0	0	0	0	0	0	0	0	0	0	0	0	0	0	0	0	0	0	0	0	0	0
k__Fungi	p__Ascomycota	c__Dothideomycetes	o__Pleosporales	f__Didymellaceae	g__Boeremia	0.000464253	0.00104357	0	0	0	0	0	0	0	0	0	0	0	0	0	0	0	0	0	0	0	0	0	0	0	0	0	0	0	0	0	0	0	0	0	0	0	0	0	0	0	0	0	0
k__Fungi	p__Ascomycota	c__Dothideomycetes	o__Pleosporales	f__Didymellaceae	g__Didymella	0	0.000521785	0	0	0	0	8.4868e-05	0	0.00011485	0	0	0	0	0	0	0	0	0	0	0.00820885	0	0	0	0	0	0	0.000102438	0	0	0	0	0	0	0	0	0	0	0	0	0	0	0	0	0
k__Fungi	p__Ascomycota	c__Dothideomycetes	o__Pleosporales	f__Didymellaceae	g__Phoma	0.000232126	0.000608749	0	0	0	0	0	0	0.00011485	0	0	0	0	0	0	0	0	0	0	0	0	0	0	0	0	0	0.000102438	0	0	0	0	0	0	0	0	0	0	0	0	0	0	0	0	0
k__Fungi	p__Ascomycota	c__Dothideomycetes	o__Pleosporales	f__Didymellaceae	g__Stagonosporopsis	0	0	0	0	0	0	0	0	0	0	0	0	0	0.00119858	0	0	0	0	0	0	0	0	0	0	0	0	0.000102438	0	0	0	0	0	0	0	0	0	0	0	0	0	0	0	0	0
k__Fungi	p__Ascomycota	c__Dothideomycetes	o__Pleosporales	f__Lentitheciaceae	f__Lentitheciaceae;Other	0	0	0	0	0	0	0	0	0	0	0	0	0	0	0	0	0	0	0	0	0	0	0	0	0	0	0	0	0	0	0	0	0	0	0	0	0	0	0	0	0	0	0	0
k__Fungi	p__Ascomycota	c__Dothideomycetes	o__Pleosporales	f__Massarinaceae	g__Stagonospora	0.000232126	0	0	0	0	0	0.00534669	0	0	0	0	0	0	0	0	0	0	0	0	0	0	0.000478698	0	0	0	0	0	0	0	0	0	0	0	0	0	0	0	0	0	0	0	0	0	0
k__Fungi	p__Ascomycota	c__Dothideomycetes	o__Pleosporales	f__Phaeosphaeriaceae	f__Phaeosphaeriaceae;Other	0	0	0	0	0.00393456	0	0	0	0	0	0	0	0	0	0	0	0	0	0	0	0	0	0	0	0	0	0	0	0	0	0	0	0	0	0	0	0	0	0	0	0	0	0	0
k__Fungi	p__Ascomycota	c__Dothideomycetes	o__Pleosporales	f__Phaeosphaeriaceae	g__Entodesmium	0	0	0	0	0	0	0	0	0	0	0	0	0	0.000163443	0	0	0	0	0	0	0	0	0	0	0	0	0	0	0	0	0	0	0	0	0	0	0	0	0	0	0	0	0	0
k__Fungi	p__Ascomycota	c__Dothideomycetes	o__Pleosporales	f__Phaeosphaeriaceae	g__Phaeosphaeria	0	0	0	0	0	0	0	0	0	0	0	0	0	0	0	0	0	0	0	0	0	0	0	0	0	0	0	0	0	0	0	0	0	0	0	0	0	0	0	0	0	0	0	0
k__Fungi	p__Ascomycota	c__Dothideomycetes	o__Pleosporales	f__Pleosporaceae	f__Pleosporaceae;Other	0	0	0	0	0	0	0	0	0	0	0	0	0	0	0	0	0	0	0	0.000672857	0	0	0	0	0	0	0	0	0	0	0	0	0	0	0	0	0	0	0	0	0	0	0	0
k__Fungi	p__Ascomycota	c__Dothideomycetes	o__Pleosporales	f__Pleosporaceae	g__Alternaria	0.000464253	0	0.00132816	0.0115189	3.2788e-05	0	0.0343716	0.0385131	0.00264155	0	0	0.00121008	0.00704545	0	0	0.00255896	0.0019451	0	0	0.000672857	4.995e-05	0.0277645	0	0.00312858	0.239368	0.000220556	0.0429215	7.86782e-05	0.000640861	0.00219595	0	0	0	0	0	0.0387183	0	0	0.00102315	0	0	0.111375	0	0
k__Fungi	p__Ascomycota	c__Dothideomycetes	o__Pleosporales	f__Pleosporaceae	g__Curvularia	0	0	0	0	0	0	0	0	0	0	0	0.00087395	0	0	0	0	0	0	0	0	0	0	0	0	0	0	0	0	0	0	0	0	0	0	0	0	0	0	0	0	0	0	0	0
k__Fungi	p__Ascomycota	c__Dothideomycetes	o__Pleosporales	f__Pleosporaceae	g__Pyrenophora	0	0	0.000102166	0	0	0	0	0	0	0	0	0	0	0	0	0	0	0	0	0.0629794	0.00014985	0	0	0	0	0	0	0	0	0	0	0	0	0	0	0	0	0.000130702	0.000127894	0	0	0	0	0
k__Fungi	p__Ascomycota	c__Dothideomycetes	o__Pleosporales	f__Pleosporaceae	f__Pleosporaceae;unidentified	0	8.69641e-05	0	0	0	0	0	0	0	0	0	0	0	0	0	0	0	0	0	0	0	0	0	0	0	0	0	0	0	0	0	0	0	0	0	0	0	0	0	0	0.0870605	0	0	0
k__Fungi	p__Ascomycota	c__Dothideomycetes	o__Pleosporales	f__Pleosporales_fam_Incertae_sedis	g__Chalastospora	0	0	0	0	0	0	0	0	0	0	0	0	0	0	0	0	0	0	0	0	0	0	0	0	0	0.000661667	0	0	0	0	0	0	0	0	0	0	0	0	0	0	0	0	0	0
k__Fungi	p__Ascomycota	c__Dothideomycetes	o__Pleosporales	f__Sporormiaceae	f__Sporormiaceae;Other	0.000464253	0	0.000204332	8.08342e-05	0	0	0.0375117	0.00076643	0	0	0	0	0	0	0	0	0	0	0	0	0	0	0	0.000208572	0	0	0	0	0	0	0	0	0	0	0	0	0	0	0.000639468	0	0	0	0	0
k__Fungi	p__Ascomycota	c__Dothideomycetes	o__Pleosporales	f__Sporormiaceae	g__Preussia	0	0	0	0	0	0	0.000339472	0	0	0	0	0	0	0	0	0	0	0	0	0	0	0	0	0	0	0	0	0	0	0	0	0	0	0	0	0	0	0	0	0	0	0	0	0
k__Fungi	p__Ascomycota	c__Dothideomycetes	o__Pleosporales	f__unidentified	o__Pleosporales;unidentified	0	0	0	0	0	0	0.00042434	0.0182027	0.00034455	0	0	0	0	0	0	0	0	0	0	0	0	0.000239349	0	0	0	0	0	0	0	0	0	0	0	0	0	0	0	0	0	0	0	0	0	0
k__Fungi	p__Ascomycota	c__Dothideomycetes	o__Venturiales	f__Sympoventuriaceae	g__Ochroconis	0	0	0	0	0	0	0	0.0116881	0	0	0	0	0	0	0	0	0	0	0	0	0	0	0	0	0	0	0	0	0	0	0	0	0	0	0	0	0	0	0	0	0	0	0	0
k__Fungi	p__Ascomycota	c__Dothideomycetes	o__unidentified	f__unidentified	c__Dothideomycetes;unidentified	0	0	0	0	0	0	0.00084868	0	0	0	0	0	0	0	0	0	0	0	0	0	0	0	0	0	0	0	0	0	0	0	0	0	0	0	0	0	0	0	0	0	0	0	0	0
k__Fungi	p__Ascomycota	c__Eurotiomycetes	o__Chaetothyriales	f__Herpotrichiellaceae	g__Exophiala	0	0	0	0	0	0	0	0	0	0	0	0	0	0	0	0.00331973	0	0	0	0	0	0	0	0	0	0	0	0	0	0	0	0	0	0	0	0	0	0	0	0	0	0	0	0
k__Fungi	p__Ascomycota	c__Eurotiomycetes	o__Chaetothyriales	f__Trichomeriaceae	g__Knufia	0	8.69641e-05	0	0	0.00527886	0	0	0	0	8.11129e-05	0	0	0	0.00190684	0.000209776	6.91611e-05	0.0149125	0	0	0	9.99001e-05	0.0107707	0	0	0	0.0306573	0	0	0	0	0	0	0	0.00305117	0	0	0	0	0	0	0	0	0	0
k__Fungi	p__Ascomycota	c__Eurotiomycetes	o__Chaetothyriales	f__Trichomeriaceae	f__Trichomeriaceae;unidentified	0	0	0	0	0	0	0	0	0	0	0	0	0	0	0	0	0.0095094	0	0	0	0	0	0	0.000104286	0	0	0	0	0	0	0	0	0	0	0	0	0	0	0	0	0	0	0	0
k__Fungi	p__Ascomycota	c__Eurotiomycetes	o__Chaetothyriales	f__unidentified	o__Chaetothyriales;unidentified	0	0	0	0	0	0	0	0	0	0	0	0	0	5.44811e-05	0	0	0.000216123	0	0	0	0	0	0	0	0	0	0	0	0	0	0	0	0	0	0	0	0	0	0	0	0	0	0	0
k__Fungi	p__Ascomycota	c__Eurotiomycetes	o__Eurotiales	Other	o__Eurotiales;Other	0	0	0	0	0	0.0106115	0	0.00938877	0	0	0	0	0	0	0	0	0	0.000134084	0	0	0.00739261	0	0.000423191	0	0	0	0	0	0.00948475	0	0	0	0	0	0	0	9.46522e-05	0	0	0	0	0	0	0
k__Fungi	p__Ascomycota	c__Eurotiomycetes	o__Eurotiales	f__Aspergillaceae	g__Aspergillus	0.000464253	0	0	0.00565839	0.0306895	0.00344873	0.00330985	0.0118797	0.0105662	0.0135053	0	0.000336134	0.00980594	0.00141651	0.00692259	0.00235148	0.000108061	0.000134084	0.155863	0.000134571	0.0544955	0.000718047	0.00266006	0	0	0.00771945	0.0594141	0.000472069	0.0253781	0.000253378	0	0.000318471	0	0	0.0455238	0.00560748	0	0	0.00409259	0	0	0.000182882	0	0
k__Fungi	p__Ascomycota	c__Eurotiomycetes	o__Eurotiales	f__Aspergillaceae	g__Penicillium	0.000696379	0	5.1083e-05	0.000606257	0.000950851	0.000265287	0.0205381	0.00977199	0.0018376	8.11129e-05	0	0	0.00379053	0	0.0211873	0.000138322	0	0.000268168	0	0	0	0.000718047	0.0162022	0.000104286	0	0.00264667	0.0609506	0	0.0108946	0	0	0	0	0	0.00022838	0.0168224	9.46522e-05	0	0.000895255	0	0	0	0	0
k__Fungi	p__Ascomycota	c__Eurotiomycetes	o__Eurotiales	f__Trichocomaceae	g__Talaromyces	0	0	0	0.00456713	0	0	0	0.00153286	0	0	0	0	0	0	0.000209776	0	0	0	0.0866715	0	4.995e-05	0.000239349	0	0	0	0	0	0	0	0	0	0	0	0	0	0	0	0	0	0	0	0	0	0
k__Fungi	p__Ascomycota	c__Eurotiomycetes	o__Onygenales	f__Arthrodermataceae	g__Trichophyton	0	0	0	0	0	0	0	0	0.00539796	0	0	0	0	0	0	0	0	0	0	0	0	0	0	0.00104286	0	0	0	0	0	0	0	0	0	0	0	0	0	0	0	0	0	0	0.0998342	0
k__Fungi	p__Ascomycota	c__Eurotiomycetes	o__unidentified	f__unidentified	c__Eurotiomycetes;unidentified	0	0.0125228	0	0	0	0	8.4868e-05	0	0	0	0	0	4.12014e-05	0	0	0	0	0	0	0.000134571	0	0	0	0	0	0	0	0	0	0	0	0	0	0	0	0	0	0	0	0	0	0	0	0
k__Fungi	p__Ascomycota	c__Leotiomycetes	Other	Other	c__Leotiomycetes;Other	0	0	0	0	0	0	0	0.00708948	0	0	0	0	0	0	0	0	0	0	0	0	0	0	0	0	0	0	0	0	0	0	0	0	0	0	0	0	0	0	0	0	0	0	0	0
k__Fungi	p__Ascomycota	c__Leotiomycetes	o__Erysiphales	f__Erysiphaceae	g__Podosphaera	0	0	0	0	0	0	0	0	0	0	0	0	0	0	0	0	0	0	0	0	0	0	0	0	0	0	0	0	0	0	0	0	0	0	0	0	0	0	0	0	0	0	0	0
k__Fungi	p__Ascomycota	c__Leotiomycetes	o__Thelebolales	f__Thelebolaceae	f__Thelebolaceae;Other	0	0	0	0	0	0	0	0	0	0	0	0	0	0	0	0	0	0	0	0	0	0	0	0	0	0	0	0	0	0	0	0	0	0	0	0	0	0	0	0	0	0	0	0
k__Fungi	p__Ascomycota	c__Pneumocystidomycetes	o__Pneumocystidales	f__Pneumocystidaceae	g__Pneumocystis	0	0	0	0	0	0	0	0	0	0	0	0	0	0	0	0	0.000108061	0	0	0	0	0	0	0	0.0075643	0	0	0	0	0	0	0	0	0	0	0	0	0	0	0	0	0	0	0
k__Fungi	p__Ascomycota	c__Saccharomycetes	o__Saccharomycetales	Other	o__Saccharomycetales;Other	0	0	5.1083e-05	0	0	0	0	0	0	0	0	0	0	0	0	0	0.000108061	0	0	0	0	0	0	0	0	0	0	0	0	0	0	0	0	0	0	0	0.000189304	0	0	0	0	0	0	0
k__Fungi	p__Ascomycota	c__Saccharomycetes	o__Saccharomycetales	f__Debaryomycetaceae	g__Debaryomyces	0	0	0.00086841	0.0825721	6.55759e-05	0	0.000254604	0.0513508	0	0	0	0	0	0	0.000419551	0.00262812	0.0103739	0	0	0	0.0003996	0.00167544	6.04558e-05	0	0.0304253	0	0	0	0	0	0	0	7.05119e-05	0	0	0	0.000378609	0	0	0	0	0	0	0
k__Fungi	p__Ascomycota	c__Saccharomycetes	o__Saccharomycetales	f__Debaryomycetaceae	g__Meyerozyma	0	0	5.1083e-05	0.00133376	0	0	0	0	0	0	0	0	0	0	0	0	0	0	0	0	4.995e-05	0	0	0	0	0	0	0	0	0	0	0	0	0	0	0	0	0	0	0	0	0	0	0
k__Fungi	p__Ascomycota	c__Saccharomycetes	o__Saccharomycetales	f__Pichiaceae	g__Pichia	0	0	0	0	0	0	0	0.00134125	0	0	0	0	0	0	0	0	0	0	0	0	0	0	0	0	0	0	0	0	0	0	0	0	0	0	0	0	0	0	0	0	0	0	0	0
k__Fungi	p__Ascomycota	c__Saccharomycetes	o__Saccharomycetales	f__Saccharomycetaceae	g__Issatchenkia	0	0	0	0	3.2788e-05	0	0	0.000383215	0	0	0	0	0	0	0	0	0	0	0	0	0	0	0	0	0	0	0	0	0	0	0	0	0	0	0	0	0	0	0	0	0	0	0	0
k__Fungi	p__Ascomycota	c__Saccharomycetes	o__Saccharomycetales	f__Saccharomycetaceae	g__Kazachstania	0	0	0	0.00792175	0	0	0.000169736	0	0	0	0	0	0	0	0	0.00165987	0.000108061	0	0	0	4.995e-05	0	0	0	0.000168095	0	0	0	0	0	0	0	0	0	0	0	0	0	0	0	0	0	0	0
k__Fungi	p__Ascomycota	c__Saccharomycetes	o__Saccharomycetales	f__Saccharomycetaceae	g__Saccharomyces	0	0	0	0.000161668	0	0	0.000509208	0	0	0	0	0	0	0	0	0	0	0	0	0	4.995e-05	0	0	0	0	0	0	0	0	0	0	0	0	0	0	0	0.000189304	0	0.000895255	0.00030553	0	0	0	0
k__Fungi	p__Ascomycota	c__Saccharomycetes	o__Saccharomycetales	f__Saccharomycetaceae	g__Zygosaccharomyces	0	0	0	0.00440546	0	0	0	0.0235677	0	0	0	0	0	0	0	0	0	0	0	0	0	0	0	0	0	0	0	0	0	0	0	0	0	0	0	0	9.46522e-05	0	0	0	0	0	0.224046	0
k__Fungi	p__Ascomycota	c__Saccharomycetes	o__Saccharomycetales	f__Saccharomycetales_fam_Incertae_sedis	g__Candida	0.120241	0.0757457	0.120351	0.105731	0.00560674	0.0167131	0.0219808	0.0256754	0.0226255	0.0664314	0.523229	0.0017479	0.00362573	0.000762735	0.0318859	0.00110658	0.0168576	0.00777688	0.14421	0.114789	0.0265235	0.518909	0.136449	0.0702889	0.0428643	0.0123511	0.0154681	0.000629426	0	0.00236486	0.0900901	0.000636943	0.0793259	0.740494	0.0225335	0.0202937	0.36744	0.0352895	0.00562732	0.0809655	0.000312045	0.0801024	0.0661692	0
k__Fungi	p__Ascomycota	c__Saccharomycetes	o__Saccharomycetales	f__Saccharomycodaceae	g__Hanseniaspora	0	0	0	0	0	0	0	0	0	0	0	0	0	0	0	0	0	0	0	0	0	0	0	0	0	0	0	0	0	0	0	0	0	0	0	0	0	0	0	0	0	0	0	0
k__Fungi	p__Ascomycota	c__Saccharomycetes	o__Saccharomycetales	f__unidentified	o__Saccharomycetales;unidentified	0	0	0	0	0	0	0	0	0	0	0	0	0	0	0	0	0	0	0	0	0	0	0	0	0	0	0	0.00503541	0	0	0	0	0	0	0	0	0	0	0	0	0	0	0	0
k__Fungi	p__Ascomycota	c__Saccharomycetes	o__unidentified	f__unidentified	c__Saccharomycetes;unidentified	0.000928505	0	0	0.00618382	0	0	0.0336077	0	0	0	0.00896964	0	0	0	0	0	0.000108061	0	0	0	0.0015984	0.000239349	6.04558e-05	0.000104286	0	0	0	0	0	0	0	0	0	0	0	0	0.0885944	0	0.214478	0.133058	0	0	0	0
k__Fungi	p__Ascomycota	c__Sordariomycetes	Other	Other	c__Sordariomycetes;Other	0	0	0	0	0	0	0	0.00593984	0.00011485	0.0419759	0	0	0	0	0	0	0	0	0	0	0	0	0	0	0	0	0	0	0	0	0	0	0	0	0	0	0	0	0	0	0	0	0	0
k__Fungi	p__Ascomycota	c__Sordariomycetes	o__Diaporthales	f__Diaporthaceae	f__Diaporthaceae;Other	0	0	0	0	0	0	0	0	0	0	0	0	0	0	0	0	0	0	0	0	0	0	0	0	0	0	0	0	0	0	0	0	0	0	0	0	0	0	0	0	0	0	0	0
k__Fungi	p__Ascomycota	c__Sordariomycetes	o__Diaporthales	f__Diaporthaceae	g__Diaporthe	0	0	0	0	0	0	0	0	0	0	0	0	0	0	0	0	0	0.000536337	0	0	0	0	0	0	0	0	0	0	0	0	0	0	0	0	0	0	0	0	0	0	0	0	0	0
k__Fungi	p__Ascomycota	c__Sordariomycetes	o__Glomerellales	f__Plectosphaerellaceae	g__Gibellulopsis	0	0	0	0	0	0	0	0	0	0	0	0	0	0	0	0.000138322	0	0	0.0251275	0	0	0	0	0	0	0	0	0	0	0	0	0	0	0	0	0	0	0.073193	0	0	0	0	0	0
k__Fungi	p__Ascomycota	c__Sordariomycetes	o__Glomerellales	f__Plectosphaerellaceae	g__Lectera	0.000232126	0	0	0	0	0	0.000169736	0	0	0	0	0	0	0	0	0	0	0	0	0	0	0	0	0	0	0	0.0607457	0	0	0	0	0	0	0	0	0	0	0	0.000127894	0	0	0	0	0
k__Fungi	p__Ascomycota	c__Sordariomycetes	o__Glomerellales	f__Plectosphaerellaceae	g__Plectosphaerella	0	0	0	0	0	0	0	0	0	4.05564e-05	0	0	0	0	0	0	0	0	0	0	0	0	0	0	0	0	0	0	0	0	0	0	0	0	0	0.0216288	0	0	0	0	0	0	0	0
k__Fungi	p__Ascomycota	c__Sordariomycetes	o__Hypocreales	Other	o__Hypocreales;Other	0	0	0	0	0	0	0	0	0	0	0	0	0.000164806	0	0	0	0	0	0	0	0	0	0	0	0	0	0	0	0	0	0	0	0	0	0	0	0	0	0	0	0	0	0	0
k__Fungi	p__Ascomycota	c__Sordariomycetes	o__Hypocreales	f__Hypocreales_fam_Incertae_sedis	f__Hypocreales_fam_Incertae_sedis;Other	0	0	0	4.04171e-05	0	0	0.120343	0	0	0	0	0	0	0	0	0	0	0	0	0	0	0.000478698	0	0	0	0	0	0	0	0	0	0	0	0	0	0	0	0	0.000511574	0	0	0	0	0
k__Fungi	p__Ascomycota	c__Sordariomycetes	o__Hypocreales	f__Hypocreales_fam_Incertae_sedis	g__Acremonium	0	0	0	0	0	0	0	0	0	4.05564e-05	0	0	0	0	0	0	0	0	0	0	0	0	0	0	0	0	0	0	0	0	0	0	0	0	0	0	0	0	0	0	0	0	0	0
k__Fungi	p__Ascomycota	c__Sordariomycetes	o__Hypocreales	f__Hypocreales_fam_Incertae_sedis	g__Trichothecium	0	0	0	0	0	0	0	0	0	0	0	0	0	0	0	0	0	0	0	0	0	0	0	0	0	0	0	0	0	0	0	0	0	0	0	0	0	0	0	0	0	0	0	0
k__Fungi	p__Ascomycota	c__Sordariomycetes	o__Hypocreales	f__Nectriaceae	f__Nectriaceae;Other	0	0	0	0	0	0	0	0.02146	0	0	0	0	0	0	0	0	0	0	0	0	0	0	0	0	0	0	0	0	0	0	0	0	0	0	0	0	0	0	0	0	0	0	0	0
k__Fungi	p__Ascomycota	c__Sordariomycetes	o__Hypocreales	f__Nectriaceae	g__Fusarium	0.0232126	0	0	0	0	0	0	0.0187775	0	0	0	6.72269e-05	0	0	0	0	0	0	0	0	0	0	0	0	0.0121029	0	0	0	0.000384517	0.003125	0	0	7.05119e-05	0	0	0	0	0	0	0	0	0	0	0
k__Fungi	p__Ascomycota	c__Sordariomycetes	o__Hypocreales	f__Nectriaceae	g__Fusicolla	0	0	0	0.00202086	0	0	0	0	0	0	0	0	0	0	0	0	0	0	0	0	0	0.000239349	0	0	0	0	0	0	0	0	0	0	0	0	0	0	0	0	0	0	0	0	0	0
k__Fungi	p__Ascomycota	c__Sordariomycetes	o__Hypocreales	f__Ophiocordycipitaceae	g__Haptocillium	0	0	0	0	0	0	0	0	0	0	0	0	0.00354332	0	0	0	0	0	0	0	0	0	0	0	0	0	0	0	0	0	0	0	0	0	0	0	0	0	0	0	0	0	0	0
k__Fungi	p__Ascomycota	c__Sordariomycetes	o__Hypocreales	f__Stachybotryaceae	f__Stachybotryaceae;Other	0	0	0	0	0	0	0	0	0	0	0	6.72269e-05	0	0	0	0	0	0	0	0	0	0	0	0	0	0	0	0	0	0	0	0	0	0	0	0	0	0	0	0	0	0	0	0
k__Fungi	p__Ascomycota	c__Sordariomycetes	o__Hypocreales	f__Tilachlidiaceae	f__Tilachlidiaceae;unidentified	0	0	0	0	0	0	0	0	0	0	0	0	0	0	0	0	0	0	0	0	0	0	0	0	0	0	0	0	0	0	0	0	0	0	0	0	0	0	0	0	0	0	0	0
k__Fungi	p__Ascomycota	c__Sordariomycetes	o__Hypocreales	f__unidentified	o__Hypocreales;unidentified	0	0.0356553	0	0	0	0	0	0	0	0	0	0	0.000123604	0	0	0	0	0	0	0	0	0	0	0	0	0	0	0	0	0	0	0	0	0	0	0	0	0	0	0	0	0	0	0
k__Fungi	p__Ascomycota	c__Sordariomycetes	o__Microascales	f__Microascaceae	g__Scopulariopsis	0	0	0	0	0	0	0	0	0	0	0	0	0.00374933	0	0	0	0	0	0	0	0	0	0	0	0	0	0	0	0	0	0	0	0	0	0	0	0	0	0.000511574	0	0	0	0	0
k__Fungi	p__Ascomycota	c__Sordariomycetes	o__Sordariales	f__Chaetomiaceae	f__Chaetomiaceae;Other	0	0	0	0	0	0.00703011	0	0	0	0	0	0	0	0	0	0	0	0	0	0	0	0	0	0	0	0	0	0	0	0	0	0	0	0	0	0	0	0	0	0	0	0	0	0
k__Fungi	p__Ascomycota	c__Sordariomycetes	o__Sordariales	f__Chaetomiaceae	g__Chaetomium	0	0	0	0	0	0.00397931	0	0	0	0	0	0	0	0	0	0	0	0	0	0	0	0	0	0	0	0	0	0	0	0	0	0	0	0	0	0	0	0	0	0	0	0.00877835	0	0
k__Fungi	p__Ascomycota	c__Sordariomycetes	o__Togniniales	f__Togniniaceae	g__Phaeoacremonium	0	0	0	0	0	0.00649954	0	0	0	0	0	0	0	0	0	0	0	0	0	0	0	0	0	0	0	0	0	0	0	0	0	0	0	0	0	0	0	0	0	0	0	0	0	0
k__Fungi	p__Ascomycota	c__Sordariomycetes	o__Xylariales	f__Xylariaceae	g__Hypoxylon	0	0	0	0	0	0	0	0	0	0	0	0	0	0	0	0	0	0	0	0	0	0	0	0	0	0	0	0	0	0.000168919	0	0	0	0	0	0	0	0	0	0	0	0	0	0
k__Fungi	p__Ascomycota	c__Sordariomycetes	o__Xylariales	f__Xylariaceae	f__Xylariaceae;unidentified	0	0	0	0	0	0	0	0	0	0	0	0	0	0	0	0	0	0	0	0	0	0	0	0	0	0	0	0	0	0	0	0	0	0	0	0	0	0	0	0	0	0	0	0
k__Fungi	p__Ascomycota	c__unidentified	o__unidentified	f__unidentified	p__Ascomycota;unidentified	0.000696379	0.0186973	0.00122599	0.00408213	0.00419686	0.0604855	0.103454	0.0134125	0.0147008	0.00547512	0.0200092	0.00302521	0.000123604	0	0.00251731	0.0037347	0.00129674	0.0112631	0.128915	0.000538286	0	0.000957396	6.04558e-05	0.00542288	0.311985	0.124614	0.0144438	0	0.000897206	0.000506757	0.000948317	0	0.000141024	0.0552339	0.000152253	0.0165554	0.0456223	0	0.00115104	0.00947143	0.000104015	0	0	0
k__Fungi	p__Basidiomycota	c__Agaricomycetes	Other	Other	c__Agaricomycetes;Other	0	0	0	0	0	0	0	0	0	0	0	0	0	0	0	0	0	0	0	0	0	0	0	0	0.00857287	0	0	0	0	0	0	0	0	0	0	0	0	0	0	0	0	0	0	0
k__Fungi	p__Basidiomycota	c__Agaricomycetes	o__Agaricales	Other	o__Agaricales;Other	0	0	0	0	0	0	0	0.0651466	0	0	0	0	0	0	0	0	0	0	0	0	0	0	0	0	0	0.000882223	0	0	0	0	0	0	0	0	0	0	0	0	0	0	0	0	0	0
k__Fungi	p__Basidiomycota	c__Agaricomycetes	o__Agaricales	f__Agaricaceae	g__Agaricus	0	0	0	0	0	0	0	0	0	0	0	0	0	0	0	0	0	0	0	0	0	0	0	0	0	0	0	0	0	0	0	0	0	0	0	0	0	0	0	0	0	0	0	0
k__Fungi	p__Basidiomycota	c__Agaricomycetes	o__Agaricales	f__Entolomataceae	g__Entoloma	0	0	0	0	0	0	0	0	0	0	0	0.000336134	0	0	0	0	0	0	0	0	0	0	0	0	0	0	0	0	0	0	0	0	0	0	0	0	0	0	0	0	0	0	0	0
k__Fungi	p__Basidiomycota	c__Agaricomycetes	o__Agaricales	f__Omphalotaceae	g__Lentinula	0	0	0	0	0	0	0.00602563	0	0	0	0	0	0	0	0	0	0	0	0	0	0	0	0	0	0	0	0	0	0	0	0	0	0	0	0	0	0	0	0.0019184	0	0	0	0	0
k__Fungi	p__Basidiomycota	c__Agaricomycetes	o__Agaricales	f__Physalacriaceae	g__Flammulina	0	0	0	0	0	0	0	0	0	0	0	0	0	0	0	0	0	0	0	0	0	0	0	0	0	0	0	0	0	0	0	0	0	0	0	0	0	0	0	0	0.00020803	0.000182882	0	0.157918
k__Fungi	p__Basidiomycota	c__Agaricomycetes	o__Agaricales	f__Psathyrellaceae	g__Coprinopsis	0	0	0	0	0	0	0	0	0	0	0	0	0	0	0	0	0	0	0	0	0	0	0	0	0	0	0	0	0	0	0	0	0	0	0	0	0	0	0	0	0	0	0	0
k__Fungi	p__Basidiomycota	c__Agaricomycetes	o__Agaricales	f__Psathyrellaceae	g__Psathyrella	0	0	0	0	0	0	0	0	0	0	0	0	0	0	0	0	0	0	0	0	0	0	0	0	0	0	0	0	0	0	0	0	0	0	0	0	0	0	0	0	0	0	0	0
k__Fungi	p__Basidiomycota	c__Agaricomycetes	o__Agaricales	f__Tricholomataceae	f__Tricholomataceae;Other	0	0	0	0	0	0	0	0	0	0	0	0	0	0	0	0	0	0	0	0	0	0	0	0	0	0	0	0	0	0	0	0	0	0	0	0	0	0	0	0	0	0	0	0
k__Fungi	p__Basidiomycota	c__Agaricomycetes	o__Agaricales	f__Tricholomataceae	g__Resupinatus	0	0	0	0	0	0	0	0	0	0	0	0	0	0	0	0	0	0	0	0	0	0	0	0	0	0	0	0	0	0	0	0	0	0	0	0	0	0	0	0	0	0.0267008	0	0
k__Fungi	p__Basidiomycota	c__Agaricomycetes	o__Corticiales	f__Corticiaceae	f__Corticiaceae;Other	0	0	0	0	0	0	0	0	0	0	0	0	0	0	0	0	0	0	0	0	0	0	0	0	0	0	0	0	0	0	0	0	0	0	0	0	0	0	0	0	0	0	0	0
k__Fungi	p__Basidiomycota	c__Agaricomycetes	o__Hymenochaetales	f__Hymenochaetaceae	f__Hymenochaetaceae;Other	0	0	0	0	0	0	0	0	0	0	0	0	0.000741626	0	0	0	0	0	0	0	0	0	0	0	0	0	0	0	0	0	0	0	0	0	0	0	0	0	0	0	0	0	0	0
k__Fungi	p__Basidiomycota	c__Agaricomycetes	o__Hymenochaetales	f__Hymenochaetaceae	g__Hymenochaete	0	0	0	0	0	0	0	0	0	0	0	0.000336134	0	0	0	0	0	0	0	0	0	0	0	0	0	0	0	0	0	0	0	0	0	0	0	0	0	0	0	0	0	0	0	0
k__Fungi	p__Basidiomycota	c__Agaricomycetes	o__Hymenochaetales	f__Hymenochaetales_fam_Incertae_sedis	g__Peniophorella	0	0	0	0	0	0	0	0	0	0	0	0	0	0	0	0	0	0	0	0	0	0	0	0	0	0	0	0	0	0	0	0	0	0	0	0	0	0	0	0	0	0	0	0
k__Fungi	p__Basidiomycota	c__Agaricomycetes	o__Phallales	f__Phallaceae	g__Phallus	0	0	0	0	0	0	0	0	0	0	0	0	0	0	0	0.00172903	0	0	0	0	0	0	0	0	0	0	0	0	0	0	0	0	0	0	0	0	0	0	0	0	0	0	0	0
k__Fungi	p__Basidiomycota	c__Agaricomycetes	o__Polyporales	Other	o__Polyporales;Other	0	0	0	0	0	0	0.00246117	0	0	0	0	0	0.00119484	0.00370471	0	0	0	0	0	0	0	0	0	0	0	0	0	0	0	0	0	0	0	0	0	0	0	0	0	0	0	0	0	0
k__Fungi	p__Basidiomycota	c__Agaricomycetes	o__Polyporales	f__Coriolaceae	f__Coriolaceae;Other	0	0	0	0	0	0	0	0	0	0	0	0	0	0	0	0	0	0	0	0	0	0	0	0	0	0	0	0	0	0	0	0	0	0	0	0	0	0	0	0	0	0	0	0
k__Fungi	p__Basidiomycota	c__Agaricomycetes	o__Polyporales	f__Coriolaceae	g__Coriolopsis	0	0	0	0	0	0	0	0	0	0	0	0	0	0	0	0	0	0.000804505	0	0	0	0	0	0	0	0	0	0	0	0	0	0	0	0	0	0.0670227	0	0	0	0	0	0	0	0
k__Fungi	p__Basidiomycota	c__Agaricomycetes	o__Polyporales	f__Coriolaceae	g__Daedaleopsis	0	0	0	0	0	0	0	0	0	0	0	0	0	0	0	0	0	0	0	0	0	0	0	0	0.0156329	0	0	0	0	0	0	0	7.05119e-05	0	0	0	0	0	0	0	0	0	0	0
k__Fungi	p__Basidiomycota	c__Agaricomycetes	o__Polyporales	f__Coriolaceae	g__Megasporoporia	0	0	0	0	0	0	0	0	0	0	0	0	0	0	0	0	0	0	0	0	0	0	0	0	0	0	0	0	0	0	0	0	0	0	0	0.000534045	0	0	0	0	0	0	0	0
k__Fungi	p__Basidiomycota	c__Agaricomycetes	o__Polyporales	f__Fomitopsidaceae	g__Antrodia	0	0	0	0	0	0	0	0	0	0.0168715	0	0	0	0	0	0	0	0	0	0	0	0	0	0	0	0	0	0	0	0	0	0	0	7.8235e-05	0	0	0	0	0	0	0	0	0	0
k__Fungi	p__Basidiomycota	c__Agaricomycetes	o__Polyporales	f__Ganodermataceae	g__Ganoderma	0	0	0	0	0	0	0	0	0	0	0	0.000201681	4.12014e-05	0	0	0	0	0	0	0	0	0	0	0	0	0	0	0	0	0	0	0	0	0	0	0	0	0	0	0	0	0	0	0
k__Fungi	p__Basidiomycota	c__Agaricomycetes	o__Polyporales	f__Irpicaceae	f__Irpicaceae;Other	0	0	0	0	0	0	0	0	0	0	0	6.72269e-05	4.12014e-05	0	0	0	0	0	0	0	0	0	0	0	0	0	0	0	0	0	0	0	0	0	0	0	0	0	0	0	0	0	0	0
k__Fungi	p__Basidiomycota	c__Agaricomycetes	o__Polyporales	f__Irpicaceae	g__Irpex	0	0	0	0	0	0	0	0	0	0	0	0.0010084	0	0	0	0	0	0.00174309	0	0	0	0	0	0	0	0	0	0	0	0	0	0	0	0	0	0	0	0	0	0	0	0.000182882	0	0
k__Fungi	p__Basidiomycota	c__Agaricomycetes	o__Polyporales	f__Meruliaceae	f__Meruliaceae;unidentified	0	0	0	0	0	0	0	0	0	0	0	0	0	0	0	0	0	0	0	0	0	0	0	0	0	0	0	0	0	0	0	0	0	0	0	0	0	0	0	0	0	0	0	0
k__Fungi	p__Basidiomycota	c__Agaricomycetes	o__Polyporales	f__Phanerochaetaceae	g__Bjerkandera	0	0	0	0	0	0	0	0	0	0	0	0.000941176	0	0	0	0	0	0	0	0	0	0	0	0	0	0	0	0	0	0	0	0	0	0	0	0	0	0	0	0	0	0	0	0
k__Fungi	p__Basidiomycota	c__Agaricomycetes	o__Polyporales	f__Phanerochaetaceae	g__Porostereum	0	0	0	0	0	0	0	0	0	0	0	0	0	0	0	0	0	0	0	0	0	0	0	0	0	0	0	0	0	0	0	0	0	0	0	0	0	0	0	0	0	0	0	0
k__Fungi	p__Basidiomycota	c__Agaricomycetes	o__Polyporales	f__Schizophyllaceae	g__Schizophyllum	0.022052	0.000173928	0	0	0	0	0	0.0051734	0	0	0	0.000336134	0.000206007	0.000108962	0	0	0	0.000134084	0	0	0	0	0	0	0	0	0.00450727	0	0	0	0	0	0	0	0	0	0	0	0	0	0	0	0.000165837	0
k__Fungi	p__Basidiomycota	c__Agaricomycetes	o__Polyporales	f__unidentified	o__Polyporales;unidentified	0	0	0	0	0	0	0	0	0	0	0	0.000134454	0	0	0	0	0	0	0	0	0	0	0	0	0	0	0	0	0	0	0	0	0	0	0	0	0	0	0	0	0	0	0	0
k__Fungi	p__Basidiomycota	c__Agaricomycetes	o__Russulales	f__Peniophoraceae	g__Peniophora	0	0	0	0	0	0	0	0	0	0	0	0	0	0	0	0	0	0	0	0	0	0	0	0	0	0	0	0	0	0	0	0	0	0	0	0	0	0	0	0	0	0	0	0
k__Fungi	p__Basidiomycota	c__Agaricomycetes	o__Trechisporales	f__Hydnodontaceae	g__Sistotremastrum	0	0	0	0	0	0	0	0	0	0	0	0	0	0	0	0	0	0.00120676	0	0	0	0	0	0	0	0	0	0	0	0	0	0	0	0	0	0	0	0	0	0	0	0	0	0
k__Fungi	p__Basidiomycota	c__Agaricomycetes	o__Trechisporales	f__Hydnodontaceae	g__Trechispora	0	0	0	0	0	0	8.4868e-05	0	0	0	0	0	0	0	0	0	0	0	0	0	0	0	0	0	0	0	0.0114731	0	0	0	0	0	0	0	0	0	0	0	0.000255787	0	0	0	0	0
k__Fungi	p__Basidiomycota	c__Exobasidiomycetes	Other	Other	c__Exobasidiomycetes;Other	0	0	0	0	0	0	0	0	0	0	0	0	0	0	0	0	0	0	0	0	0	0	0	0	0	0	0	0	0	0	0	0	0	0	0	0	0	0	0	0	0	0	0	0
k__Fungi	p__Basidiomycota	c__Exobasidiomycetes	o__Microstromatales	f__Microstromataceae	g__Microstroma	0	0	0	0	0	0	0	0	0	0	0	0	0	0	0	0	0	0	0	0	0	0	0	0	0	0.000661667	0	0	0	0	0	0	0	0	0	0	0	0	0	0	0	0	0	0
k__Fungi	p__Basidiomycota	c__Malasseziomycetes	o__Malasseziales	Other	o__Malasseziales;Other	0.238626	0.160275	0.00250306	0.00375879	0.00550838	0.00172437	0.00271578	0.00076643	0.0514529	0.00389342	0.00114995	0.830454	0.00453216	0.00386816	0.00524439	0.00760772	0.0150205	0.00630196	0.00473416	0.125555	0.00134865	0.00741982	0.00302279	0.0037543	0.0423601	0.00573445	0.00204876	0.00527144	0.00243527	0.00760135	0.751541	0.00636943	0.0340573	0.00015647	0.00388246	0.16502	0.000662565	0.00392106	0.00639468	0.0035136	0.560641	0.00256035	0.352239	0.228349
k__Fungi	p__Basidiomycota	c__Malasseziomycetes	o__Malasseziales	f__Malasseziaceae	g__Malassezia	0.409006	0.474824	0.776001	0.519198	0.917243	0.873458	0.375626	0.195248	0.654646	0.761853	0.184913	0.15395	0.899716	0.977554	0.889658	0.932983	0.840177	0.953071	0.25528	0.611223	0.681219	0.0689325	0.387341	0.90948	0.142377	0.755183	0.401352	0.987175	0.780825	0.979561	0.0336652	0.123567	0.788323	0.194962	0.890834	0.631776	0.405017	0.848255	0.729377	0.0646196	0.222488	0.568032	0.0107794	0.2766
k__Fungi	p__Basidiomycota	c__Malasseziomycetes	o__Malasseziales	f__unidentified	o__Malasseziales;unidentified	0.000464253	0	0.000153249	0	0.00763959	0.000132644	0.000169736	0.00229929	0.00401975	4.05564e-05	0	0.00295798	0.00819909	0	0.00272708	0.026212	0.000108061	0	0.000364166	0	4.995e-05	0.000478698	0.000120912	0.00104286	0.000672382	0.0244817	0.0179267	0	0.0874135	0	0.00142248	0.000318471	0.062121	0	0	0.000267023	0	0.000653509	0.0079294	0	0	0	0.000829187	0
k__Fungi	p__Basidiomycota	c__Microbotryomycetes	o__Microbotryomycetes_ord_Incertae_sedis	f__Microbotryomycetes_fam_Incertae_sedis	g__Colacogloea	0	0	0	0	0	0	0	0	0	0	0	0	0	0.00294198	0	0	0	0	0	0	0	0	0	0	0	0	0	0	0	0	0	0	0	0	0	0	0	0	0	0	0	0	0	0
k__Fungi	p__Basidiomycota	c__Microbotryomycetes	o__Sporidiobolales	f__Sporidiobolaceae	g__Rhodosporidiobolus	0	0	0	0	0	0	0	0	0	0	0	0	0	0	0	0	0	0	0	0	0	0	0	0	0	0	0	0	0	0	0	0	0	0	0	0	0	0	0	0	0	0	0	0
k__Fungi	p__Basidiomycota	c__Microbotryomycetes	o__Sporidiobolales	f__Sporidiobolaceae	g__Rhodotorula	0	0	0	0.00246544	0.00554117	0	0	0	0	0.0306201	0	0	0	0.000108962	0	0	0.00486276	0	0	0	0.0607892	0.000239349	0	0	0	0	0	0	0	0	0	0	0	0	0	0	0	0	0	0.0229148	0.0531517	0.000365764	0	0
k__Fungi	p__Basidiomycota	c__Pucciniomycetes	o__Pucciniales	f__Melampsoraceae	g__Melampsora	0	0	0	0.00351629	0	0	0	0	0	0	0	0	0	0	0	0	0.000108061	0	0	0	4.995e-05	0	0	0	0	0	0	0	0	0	0	0	0	0	0	0	0	0	0	0	0	0	0	0
k__Fungi	p__Basidiomycota	c__Tremellomycetes	Other	Other	c__Tremellomycetes;Other	0	0	0	0	0	0	0	0.00076643	0	0	0	0	0	0	0	0	0	0	0	0	0	0	0	0	0	0	0	0	0	0	0	0	0	0	0	0	0	0	0	0	0	0	0	0
k__Fungi	p__Basidiomycota	c__Tremellomycetes	o__Cystofilobasidiales	Other	o__Cystofilobasidiales;Other	0	0	0	0	0	0	0	0	0	0	0	0	0	0	0	0	0	0	0	0	0	0	0	0	0.0075643	0	0	0	0	0	0	0	0	0	0	0	0	0	0	0	0	0	0	0
k__Fungi	p__Basidiomycota	c__Tremellomycetes	o__Cystofilobasidiales	f__Cystofilobasidiaceae	g__Cystofilobasidium	0	0	0.00786678	0	0	0	0	0	0	0	0	0	0	0	0.00797147	0	0	0	0	0	0	0	0	0	0	0	0	0	0	0	0	0	0	7.8235e-05	0	0	0	0	0	0	0	0	0	0
k__Fungi	p__Basidiomycota	c__Tremellomycetes	o__Filobasidiales	f__Filobasidiaceae	g__Filobasidium	0	0	0	0	0	0	0	0.0174363	0	0	0	0	0	0	0	0	0	0	0	0	0	0	0	0	0	0	0	0	0	0	0	0	0	0	0	0	0	0	0	0	0	0.0599854	0	0
k__Fungi	p__Basidiomycota	c__Tremellomycetes	o__Filobasidiales	f__Filobasidiaceae	g__Naganishia	0	0	0	0	0	0.00225494	0	0	0	0	0	0	0	0	0	0	0	0	0	0	0	0	0	0	0	0	0.0113706	0	0	0	0	0	0	0	0	0	0	0	0	0	0	0	0	0
k__Fungi	p__Basidiomycota	c__Tremellomycetes	o__Holtermanniales	f__Holtermanniales_fam_Incertae_sedis	g__Holtermanniella	0	0	0	0.00028292	0	0	0	0	0	0	0	0	0	0	0	0	0	0	0	0	0	0	0	0	0	0	0	0	0	0	0	0	0	0	0	0	0	0	0	0	0	0	0	0
k__Fungi	p__Basidiomycota	c__Tremellomycetes	o__Tremellales	Other	o__Tremellales;Other	0	0	0	0	0	0	0	0	0	0	0	0	0	0	0	0	0	0	0	0	0	0	0	0	0	0	0	0	0	0	0	0	0	0	0	0	0	0	0	0	0	0	0	0
k__Fungi	p__Basidiomycota	c__Tremellomycetes	o__Tremellales	f__Bulleribasidiaceae	g__Hannaella	0	0	0	0	0	0	0	0.0404292	0	0	0	0	0	0	0	0	0	0	0	0	0	0	0	0	0	0	0	0	0	8.44595e-05	0	0	0	0	0	0	0	0	0	0	0	0	0	0
k__Fungi	p__Basidiomycota	c__Tremellomycetes	o__Tremellales	f__Bulleribasidiaceae	g__Vishniacozyma	0	0	0	0	0	0	0	0	0	0	0	0	0	0	0	0	0	0	0	0	0	0	0	0	0	0	0	0	0	0	0	0	0	0	0	0	0	0	0	0	0	0	0	0
k__Fungi	p__Basidiomycota	c__Tremellomycetes	o__Tremellales	f__Tremellaceae	g__Cryptococcus	0	0	0	0	0	0.000265287	0	0	0	0	0	0	0	0	0	0	0	0	0	0	0	0	0	0	0	0	0.000102438	0	0	0	0	0	0	0	0	0	0	0	0	0	0	0	0	0
k__Fungi	p__Basidiomycota	c__Tremellomycetes	o__Trichosporonales	f__Trichosporonaceae	g__Trichosporon	0	0	0	0	0	0	0.000254604	0	0	0	0	0	0	0	0	0	0	0	0	0	0	0	0	0	0	0	0	0	0	0	0	0	0	0	0	0	0	0	0	0	0	0	0	0
k__Fungi	p__Basidiomycota	c__Ustilaginomycetes	o__Ustilaginales	f__Ustilaginaceae	g__Moesziomyces	0.00116063	0	0	0.00428421	0	0	0.0666214	0	0	0	0	0	0	0	0.000209776	0	0.000108061	0	0	0	0	0	0	0.000417145	0	0	0	0	0	0	0	0	0	0	0	0	0	0	0	0	0	0	0	0
k__Fungi	p__Basidiomycota	c__Wallemiomycetes	o__Wallemiales	f__Wallemiales_fam_Incertae_sedis	g__Wallemia	0	0	0	0	0	0	0.00280064	0	0	0	0	0	0	0	0	0.0028356	0	0	0	0	0	0	0	0.000104286	0	0	0	0	0	0	0	0	0	0	0	0	0	0.023657	0	0	0	0	0	0
k__Fungi	p__Mucoromycota	c__Mucoromycetes	o__Mucorales	f__Mucoraceae	g__Mucor	0	0	0	0	0	0	0	0	0	0	0	0	0	0	0	0	0	0	0	0	0	0	0	0	0	0	0	0	0	0	0	0	0	0	0	0	0	0	0	0	0	0	0	0
k__Fungi	p__unidentified	c__unidentified	o__unidentified	f__unidentified	k__Fungi;unidentified	0	0.000347856	0	0.0204915	0.000426243	0.00119379	0.000933548	0.0887143	0.00103365	8.11129e-05	0.000229991	0.000134454	0.00358452	0.00375919	0.000629327	0.00186735	0.000648368	0.00415661	0.00254916	0	0	0.000239349	0	0.000208572	0.00168095	0.00110278	0.000307314	0	0.0316585	8.44595e-05	0	0.000636943	0	0.00453763	0	0	0.000378609	0.000130702	0.000383681	0	0	0.000365764	0	0
k__Plantae	p__unidentified	c__unidentified	o__unidentified	f__unidentified	k__Plantae;unidentified	0.158774	0.200887	0.0878116	0.197397	0.0119676	0.00172437	0.125774	0.307147	0.16883	0.0581174	0.206302	0.000739496	0.047052	0.00190684	0.0209776	0.0049796	0.0735898	0.0119335	0.192644	0.0738797	0.165135	0.353758	0	0.00323287	0.0813582	0.0149978	0.284266	0.00102282	0.0399897	0.00346284	0.122333	0.868153	0.035256	0.00078235	0.0363124	0.0157543	0.0849976	0.000784211	0.0145799	0.641002	0.0334928	0.140088	0.245937	0.337045
[truncated: 31 more columns]

## Sheet: species level
Table S3B. The relative abundance of the identified species.
kingdom	phylum	class	order	family	genus	species	CY-Y2	IPB50	CY-Y17	CY-Y21	CY-Y47	CY-Y6	CY-Y16	CY-Y45	CY-Y67	CY-Y69	IPB32	NY-Y17	NY-Y31	NY-Y53	CY-Y19	CY-Y23	CY-Y34	CY-Y60	IPB34	CY-Y11	CY-Y13	CY-Y15	CY-Y1	CY-Y25	CY-Y32	CY-Y33	CY-Y36	CY-Y39	CY-Y40	CY-Y44	CY-Y46	CY-Y53	CY-Y5	CY-Y62	CY-Y63	CY-Y68	CY-Y7	CY-Y8	CY-Y9	IPB33	IPB36	IPB37	IPB47
k__Fungi	Other	Other	Other	Other	Other	k__Fungi;Other	0.000928505	0.000521785	0.00127707	0.00347587	0.000360668	0	0.000169736	0.000191608	0.000574251	0.000608347	0.000229991	0.000268908	0.00263689	0.00049033	0.000209776	0.00103742	0.00075643	0.000134084	0.000728332	0.00107657	0.0003996	0.00239349	6.04558e-05	0.000417145	0.000672382	0.000441112	0	0.000314713	0.000128172	0.000506757	0	0	0.000564095	7.8235e-05	0.000532887	0	0.00274491	0.000261404	0.000255787	0	0	0.000182882	0
k__Fungi	p__Ascomycota	Other	Other	Other	Other	p__Ascomycota;Other	0.000232126	0	0	0.000323337	0	0	0.00220657	0	0	0	0	0	0	0	0	6.91611e-05	0.000108061	0	0	0	0	0	0	0.000104286	0.000168095	0.0110278	0.00389264	0	0	0	0	0	0	0	0	0	0	0	0	0	0.0425421	0.000914411	0
k__Fungi	p__Ascomycota	c__Dothideomycetes	o__Botryosphaeriales	f__Aplosporellaceae	g__Aplosporella	g__Aplosporella;Other	0.000232126	0	0	4.04171e-05	0	0	0.0214716	0	0	0	0	0	0	0	0	0	0	0	0	0	0	0	0	0	0	0	0	0	0	8.44595e-05	0	0	0	0	0	0	0	0	0	0	0	0	0
k__Fungi	p__Ascomycota	c__Dothideomycetes	o__Botryosphaeriales	f__Botryosphaeriaceae	g__Endomelanconiopsis	g__Endomelanconiopsis;Other	0	0	0	0	0	0	0	0	0	0	0	0	0	0	0	0	0	0	0	0	0	0	0.000967293	0	0	0	0	0	0	0	0	0	0	0	0	0	0	0	0	0	0	0	0
k__Fungi	p__Ascomycota	c__Dothideomycetes	o__Botryosphaeriales	f__Botryosphaeriaceae	g__Neofusicoccum	s__Neofusicoccum_parvum	0	0	0	0	0	0	0	0	0	0	0	0	0	0	0	0	0	0	0	0	0	0	0.00284142	0	0	0	0	0	0	0	0	0	0	0	0	0	0	0	0	0	0	0	0
k__Fungi	p__Ascomycota	c__Dothideomycetes	o__Botryosphaeriales	f__Botryosphaeriaceae	g__Spencermartinsia	g__Spencermartinsia;Other	0.000232126	0	0	0	0	0	0	0	0	0	0	0	0	0	0	0	0	0	0	0	0	0	0.0227314	0	0	0	0	0	0	0	0	0	0	0	0	0	0	0.000130702	0	0	0	0	0
k__Fungi	p__Ascomycota	c__Dothideomycetes	o__Botryosphaeriales	f__Botryosphaeriaceae	g__Spencermartinsia	s__Spencermartinsia_viticola	0.000464253	0	0	0	0	0	0	0	0	0	0	0	0	0	0	0.000414966	0	0	0	0	0	0.00287219	0.427	0	0	0	0	0	0	0	0	0	0	0	0	0	0	0.000914913	0	0	0	0	0
k__Fungi	p__Ascomycota	c__Dothideomycetes	o__Botryosphaeriales	f__Phyllostictaceae	Other	f__Phyllostictaceae;Other	0	0	0	0.00278878	0	0	0.00229144	0	0.00826921	4.05564e-05	0	0	0	0	0.00902035	0.00255896	0.000216123	0.000134084	0.000364166	0	0	0	0	0	0	0	0	0	0	0	0	0	0	0	0	0	0	0	0	0	0	0	0
k__Fungi	p__Ascomycota	c__Dothideomycetes	o__Capnodiales	Other	Other	o__Capnodiales;Other	0	0	0	4.04171e-05	0	0.000132644	0	0	0	0	0	0	0	0	0	0	0	0	0	0	0	0	0	0	0.000336191	0	0	0	0	0	0	0	0	0.00046941	0	0	0	0	0	0	0	0	0
k__Fungi	p__Ascomycota	c__Dothideomycetes	o__Capnodiales	f__Cladosporiaceae	g__Cladosporium	g__Cladosporium;Other	0	0.000608749	0	0	0.000131152	0.00955034	0.000678944	0.000383215	0.0039049	0.000121669	0.000459982	0	0	0	0	0	0	0.000268168	0.00254916	0	0	0	0	0.000208572	0.0178181	0.00661667	0.000614628	0	0	0	0	0	0	0	0	0	0.00331283	0	0.000127894	0.000458295	0	0	0
k__Fungi	p__Ascomycota	c__Dothideomycetes	o__Capnodiales	f__Cladosporiaceae	g__Cladosporium	s__Cladosporium_herbarum	0	0	0	0	0	0	0	0	0	0	0	0	0	0	0	0	0	0	0	0	0	0	0	0	0.000336191	0	0	0	0	0	0	0	0	0	0	0	9.46522e-05	0	0	0	0	0	0
k__Fungi	p__Ascomycota	c__Dothideomycetes	o__Capnodiales	f__Cladosporiaceae	g__Cladosporium	s__Cladosporium_sp	0	0	0	0	0	0.000397931	8.4868e-05	0	0	0	0	0	0	0	0	0	0	0	0	0	0	0	0	0.000104286	0.000336191	0	0	0	0	0	0	0	0	7.8235e-05	0	0	0	0	0	0	0	0	0
k__Fungi	p__Ascomycota	c__Dothideomycetes	o__Capnodiales	f__Cladosporiaceae	g__Cladosporium	s__Cladosporium_sphaerospermum	0.000464253	0	5.1083e-05	0.000808342	0	0.000132644	0.000254604	0	0.00149305	0	0	0	0	0	0	0	0.00842879	0	0	0.000134571	4.995e-05	0	0	0.000521431	0.000168095	0	0	0	0.00986926	0	0	0	0	0	0	0	0	0.0126781	0.00856887	0.0436908	0	0	0
k__Fungi	p__Ascomycota	c__Dothideomycetes	o__Capnodiales	f__Mycosphaerellaceae	g__Passalora	s__Passalora_fulva	0	0	5.1083e-05	0	0	0	8.4868e-05	0	0	0	0	0	0	0	0	0	0	0	0	0	0	0	0	0	0	0	0	0	0	0	0	0	0	0	0	0	0	0	0	0	0	0	0
k__Fungi	p__Ascomycota	c__Dothideomycetes	o__Capnodiales	f__Mycosphaerellaceae	g__Zymoseptoria	g__Zymoseptoria;Other	0	0	0	0	0.000393456	0	0	0	0	0	0	0	0	0	0	0	0	0	0	0	0	0	0	0	0	0	0	0	0	0	0	0	0	0	0	0	0	0	0	0	0	0	0
k__Fungi	p__Ascomycota	c__Dothideomycetes	o__Pleosporales	Other	Other	o__Pleosporales;Other	0	0	0	0.00311212	0	0	8.4868e-05	0	0	0	0	0	0	0	0	0	0.000216123	0	0	0	4.995e-05	0.000239349	0	0	0.00773239	0	0	0	0	0	0	0	0	0	0	0	0	0	0	0	0	0	0
k__Fungi	p__Ascomycota	c__Dothideomycetes	o__Pleosporales	f__Didymellaceae	Other	f__Didymellaceae;Other	0	0	5.1083e-05	0.00113168	0	0	0.00577103	0.00536501	0.0002297	0	0.00137994	0.000739496	0	0	0	0	0	0	0	0	0	0	0	0	0.0277358	0	0.00788773	0	0	0	0	0	0	0	0	0	9.46522e-05	0	0.000127894	0	0	0	0
k__Fungi	p__Ascomycota	c__Dothideomycetes	o__Pleosporales	f__Didymellaceae	g__Ascochyta	g__Ascochyta;Other	0.0190344	0.0173928	0	0	0	0	8.4868e-05	0.000191608	0.0470885	0.000121669	0.0531279	6.72269e-05	4.12014e-05	5.44811e-05	0	0	0	0	0	0	0	0	0	0	0	0	0	0	0	0	0	0	0	0	0	0	0	0	0	0	0	0	0
k__Fungi	p__Ascomycota	c__Dothideomycetes	o__Pleosporales	f__Didymellaceae	g__Boeremia	g__Boeremia;Other	0.000464253	0.00104357	0	0	0	0	0	0	0	0	0	0	0	0	0	0	0	0	0	0	0	0	0	0	0	0	0	0	0	0	0	0	0	0	0	0	0	0	0	0	0	0	0
k__Fungi	p__Ascomycota	c__Dothideomycetes	o__Pleosporales	f__Didymellaceae	g__Didymella	g__Didymella;Other	0	0.000521785	0	0	0	0	8.4868e-05	0	0.00011485	0	0	0	0	0	0	0	0	0	0	0.00820885	0	0	0	0	0	0	0.000102438	0	0	0	0	0	0	0	0	0	0	0	0	0	0	0	0
k__Fungi	p__Ascomycota	c__Dothideomycetes	o__Pleosporales	f__Didymellaceae	g__Phoma	s__Phoma_sp	0.000232126	0.000608749	0	0	0	0	0	0	0.00011485	0	0	0	0	0	0	0	0	0	0	0	0	0	0	0	0	0	0.000102438	0	0	0	0	0	0	0	0	0	0	0	0	0	0	0	0
k__Fungi	p__Ascomycota	c__Dothideomycetes	o__Pleosporales	f__Didymellaceae	g__Stagonosporopsis	g__Stagonosporopsis;Other	0	0	0	0	0	0	0	0	0	0	0	0	0	0.00119858	0	0	0	0	0	0	0	0	0	0	0	0	0.000102438	0	0	0	0	0	0	0	0	0	0	0	0	0	0	0	0
k__Fungi	p__Ascomycota	c__Dothideomycetes	o__Pleosporales	f__Lentitheciaceae	Other	f__Lentitheciaceae;Other	0	0	0	0	0	0	0	0	0	0	0	0	0	0	0	0	0	0	0	0	0	0	0	0	0	0	0	0	0	0	0	0	0	0	0	0	0	0	0	0	0	0	0
k__Fungi	p__Ascomycota	c__Dothideomycetes	o__Pleosporales	f__Massarinaceae	g__Stagonospora	g__Stagonospora;Other	0.000232126	0	0	0	0	0	0.00534669	0	0	0	0	0	0	0	0	0	0	0	0	0	0	0.000478698	0	0	0	0	0	0	0	0	0	0	0	0	0	0	0	0	0	0	0	0	0
k__Fungi	p__Ascomycota	c__Dothideomycetes	o__Pleosporales	f__Massarinaceae	g__Stagonospora	s__Stagonospora_sp	0	0	0	0	0	0	0	0	0	0	0	0	0	0	0	0	0	0	0	0	0	0	0	0	0	0	0	0	0	0	0	0	0	0	0	0	0	0	0	0	0	0	0
k__Fungi	p__Ascomycota	c__Dothideomycetes	o__Pleosporales	f__Phaeosphaeriaceae	Other	f__Phaeosphaeriaceae;Other	0	0	0	0	0.00393456	0	0	0	0	0	0	0	0	0	0	0	0	0	0	0	0	0	0	0	0	0	0	0	0	0	0	0	0	0	0	0	0	0	0	0	0	0	0
k__Fungi	p__Ascomycota	c__Dothideomycetes	o__Pleosporales	f__Phaeosphaeriaceae	g__Entodesmium	g__Entodesmium;Other	0	0	0	0	0	0	0	0	0	0	0	0	0	0.000163443	0	0	0	0	0	0	0	0	0	0	0	0	0	0	0	0	0	0	0	0	0	0	0	0	0	0	0	0	0
k__Fungi	p__Ascomycota	c__Dothideomycetes	o__Pleosporales	f__Phaeosphaeriaceae	g__Phaeosphaeria	g__Phaeosphaeria;Other	0	0	0	0	0	0	0	0	0	0	0	0	0	0	0	0	0	0	0	0	0	0	0	0	0	0	0	0	0	0	0	0	0	0	0	0	0	0	0	0	0	0	0
k__Fungi	p__Ascomycota	c__Dothideomycetes	o__Pleosporales	f__Pleosporaceae	Other	f__Pleosporaceae;Other	0	0	0	0	0	0	0	0	0	0	0	0	0	0	0	0	0	0	0	0.000672857	0	0	0	0	0	0	0	0	0	0	0	0	0	0	0	0	0	0	0	0	0	0	0
k__Fungi	p__Ascomycota	c__Dothideomycetes	o__Pleosporales	f__Pleosporaceae	g__Alternaria	g__Alternaria;Other	0.000464253	0	0.00127707	0.0111551	3.2788e-05	0	0.0333531	0.0371719	0.00264155	0	0	0.00121008	0.00679824	0	0	0.0024898	0.0019451	0	0	0.000672857	4.995e-05	0.0268071	0	0.00292001	0.230123	0.000220556	0.0400533	7.86782e-05	0.000640861	0.00219595	0	0	0	0	0	0.0371162	0	0	0.00102315	0	0	0.100402	0
k__Fungi	p__Ascomycota	c__Dothideomycetes	o__Pleosporales	f__Pleosporaceae	g__Alternaria	s__Alternaria_alternata	0	0	5.1083e-05	0.000363754	0	0	0.00101842	0.00134125	0	0	0	0	0.000247209	0	0	6.91611e-05	0	0	0	0	0	0.000957396	0	0.000208572	0.00924525	0	0.00286826	0	0	0	0	0	0	0	0	0.00160214	0	0	0	0	0	0.0109729	0
k__Fungi	p__Ascomycota	c__Dothideomycetes	o__Pleosporales	f__Pleosporaceae	g__Curvularia	g__Curvularia;Other	0	0	0	0	0	0	0	0	0	0	0	0	0	0	0	0	0	0	0	0	0	0	0	0	0	0	0	0	0	0	0	0	0	0	0	0	0	0	0	0	0	0	0
k__Fungi	p__Ascomycota	c__Dothideomycetes	o__Pleosporales	f__Pleosporaceae	g__Curvularia	s__Curvularia_intermedia	0	0	0	0	0	0	0	0	0	0	0	0.00087395	0	0	0	0	0	0	0	0	0	0	0	0	0	0	0	0	0	0	0	0	0	0	0	0	0	0	0	0	0	0	0
k__Fungi	p__Ascomycota	c__Dothideomycetes	o__Pleosporales	f__Pleosporaceae	g__Pyrenophora	g__Pyrenophora;Other	0	0	0.000102166	0	0	0	0	0	0	0	0	0	0	0	0	0	0	0	0	0.0629794	0.00014985	0	0	0	0	0	0	0	0	0	0	0	0	0	0	0	0	0.000130702	0.000127894	0	0	0	0
k__Fungi	p__Ascomycota	c__Dothideomycetes	o__Pleosporales	f__Pleosporaceae	g__unidentified	s__Pleosporaceae_sp	0	8.69641e-05	0	0	0	0	0	0	0	0	0	0	0	0	0	0	0	0	0	0	0	0	0	0	0	0	0	0	0	0	0	0	0	0	0	0	0	0	0	0	0.0870605	0	0
k__Fungi	p__Ascomycota	c__Dothideomycetes	o__Pleosporales	f__Pleosporales_fam_Incertae_sedis	g__Chalastospora	g__Chalastospora;Other	0	0	0	0	0	0	0	0	0	0	0	0	0	0	0	0	0	0	0	0	0	0	0	0	0	0.000661667	0	0	0	0	0	0	0	0	0	0	0	0	0	0	0	0	0
k__Fungi	p__Ascomycota	c__Dothideomycetes	o__Pleosporales	f__Sporormiaceae	Other	f__Sporormiaceae;Other	0.000464253	0	0.000204332	8.08342e-05	0	0	0.0375117	0.00076643	0	0	0	0	0	0	0	0	0	0	0	0	0	0	0	0.000208572	0	0	0	0	0	0	0	0	0	0	0	0	0	0	0.000639468	0	0	0	0
k__Fungi	p__Ascomycota	c__Dothideomycetes	o__Pleosporales	f__Sporormiaceae	g__Preussia	s__Preussia_sp	0	0	0	0	0	0	0.000339472	0	0	0	0	0	0	0	0	0	0	0	0	0	0	0	0	0	0	0	0	0	0	0	0	0	0	0	0	0	0	0	0	0	0	0	0
k__Fungi	p__Ascomycota	c__Dothideomycetes	o__Pleosporales	f__unidentified	g__unidentified	s__Pleosporales_sp	0	0	0	0	0	0	0.00042434	0.0182027	0.00034455	0	0	0	0	0	0	0	0	0	0	0	0	0.000239349	0	0	0	0	0	0	0	0	0	0	0	0	0	0	0	0	0	0	0	0	0
k__Fungi	p__Ascomycota	c__Dothideomycetes	o__Venturiales	f__Sympoventuriaceae	g__Ochroconis	s__Ochroconis_mirabilis	0	0	0	0	0	0	0	0.0116881	0	0	0	0	0	0	0	0	0	0	0	0	0	0	0	0	0	0	0	0	0	0	0	0	0	0	0	0	0	0	0	0	0	0	0
k__Fungi	p__Ascomycota	c__Dothideomycetes	o__unidentified	f__unidentified	g__unidentified	s__Dothideomycetes_sp	0	0	0	0	0	0	0.00084868	0	0	0	0	0	0	0	0	0	0	0	0	0	0	0	0	0	0	0	0	0	0	0	0	0	0	0	0	0	0	0	0	0	0	0	0
k__Fungi	p__Ascomycota	c__Eurotiomycetes	o__Chaetothyriales	f__Herpotrichiellaceae	g__Exophiala	g__Exophiala;Other	0	0	0	0	0	0	0	0	0	0	0	0	0	0	0	0.00331973	0	0	0	0	0	0	0	0	0	0	0	0	0	0	0	0	0	0	0	0	0	0	0	0	0	0	0
k__Fungi	p__Ascomycota	c__Eurotiomycetes	o__Chaetothyriales	f__Trichomeriaceae	g__Knufia	g__Knufia;Other	0	8.69641e-05	0	0	0.00527886	0	0	0	0	8.11129e-05	0	0	0	0.00190684	0.000209776	6.91611e-05	0.0149125	0	0	0	9.99001e-05	0.0107707	0	0	0	0.0306573	0	0	0	0	0	0	0	0.00305117	0	0	0	0	0	0	0	0	0
k__Fungi	p__Ascomycota	c__Eurotiomycetes	o__Chaetothyriales	f__Trichomeriaceae	g__unidentified	s__Trichomeriaceae_sp	0	0	0	0	0	0	0	0	0	0	0	0	0	0	0	0	0.0095094	0	0	0	0	0	0	0.000104286	0	0	0	0	0	0	0	0	0	0	0	0	0	0	0	0	0	0	0
k__Fungi	p__Ascomycota	c__Eurotiomycetes	o__Chaetothyriales	f__unidentified	g__unidentified	s__Chaetothyriales_sp	0	0	0	0	0	0	0	0	0	0	0	0	0	5.44811e-05	0	0	0.000216123	0	0	0	0	0	0	0	0	0	0	0	0	0	0	0	0	0	0	0	0	0	0	0	0	0	0
k__Fungi	p__Ascomycota	c__Eurotiomycetes	o__Eurotiales	Other	Other	o__Eurotiales;Other	0	0	0	0	0	0.0106115	0	0.00938877	0	0	0	0	0	0	0	0	0	0.000134084	0	0	0.00739261	0	0.000423191	0	0	0	0	0	0.00948475	0	0	0	0	0	0	0	9.46522e-05	0	0	0	0	0	0
k__Fungi	p__Ascomycota	c__Eurotiomycetes	o__Eurotiales	f__Aspergillaceae	g__Aspergillus	g__Aspergillus;Other	0.000464253	0	0	0.00561798	0.0117053	0.00344873	0.000678944	0	0.000803951	0.000202782	0	0.000336134	0.000123604	0.000762735	0.00671282	0.00235148	0.000108061	0	0.155863	0.000134571	0.0544456	0.000718047	0.00266006	0	0	0.000441112	0.0594141	0.000472069	0.0069213	8.44595e-05	0	0	0	0	7.61267e-05	0.00560748	0	0	0.000127894	0	0	0	0
k__Fungi	p__Ascomycota	c__Eurotiomycetes	o__Eurotiales	f__Aspergillaceae	g__Aspergillus	s__Aspergillus_aculeatus	0	0	0	0	0	0	0	0	0	0	0	0	0	0	0	0	0	0	0	0	0	0	0	0	0	0	0	0	0	0	0	0	0	0	0	0	0	0	0	0	0	0	0
k__Fungi	p__Ascomycota	c__Eurotiomycetes	o__Eurotiales	f__Aspergillaceae	g__Aspergillus	s__Aspergillus_bisporus	0	0	0	0	6.55759e-05	0	0	0	0	0	0	0	0	0	0	0	0	0	0	0	0	0	0	0	0	0	0	0	0	0	0	0	0	0	0	0	0	0	0	0	0	0	0
k__Fungi	p__Ascomycota	c__Eurotiomycetes	o__Eurotiales	f__Aspergillaceae	g__Aspergillus	s__Aspergillus_flavus	0	0	0	0	0	0	0	0	0.00976226	0	0	0	0	0	0.000209776	0	0	0	0	0	0	0	0	0	0	0.00727834	0	0	0	0	0	0.000318471	0	0	0	0	0	0	0	0	0	0	0
k__Fungi	p__Ascomycota	c__Eurotiomycetes	o__Eurotiales	f__Aspergillaceae	g__Aspergillus	s__Aspergillus_fumigatus	0	0	0	0	3.2788e-05	0	0	0	0	0.0132214	0	0	0.00968234	0.000653773	0	0	0	0	0	0	0	0	0	0	0	0	0	0	0	8.44595e-05	0	0	0	0	0.0454476	0	0	0	0	0	0	0.000182882	0
k__Fungi	p__Ascomycota	c__Eurotiomycetes	o__Eurotiales	f__Aspergillaceae	g__Aspergillus	s__Aspergillus_penicillioides	0	0	0	0	0.0187219	0	0.00263091	0.0118797	0	8.11129e-05	0	0	0	0	0	0	0	0.000134084	0	0	4.995e-05	0	0	0	0	0	0	0	0.0184568	8.44595e-05	0	0	0	0	0	0	0	0	0.0039647	0	0	0	0
k__Fungi	p__Ascomycota	c__Eurotiomycetes	o__Eurotiales	f__Aspergillaceae	g__Aspergillus	s__Aspergillus_sp	0	0	0	0	0	0	0	0	0	0	0	0	0	0	0	0	0	0	0	0	0	0	0	0	0	0	0	0	0	0	0	0	0	0	0	0	0	0	0	0	0	0	0
k__Fungi	p__Ascomycota	c__Eurotiomycetes	o__Eurotiales	f__Aspergillaceae	g__Aspergillus	s__Aspergillus_westerdijkiae	0	0	0	4.04171e-05	0.00016394	0	0	0	0	0	0	0	0	0	0	0	0	0	0	0	0	0	0	0	0	0	0	0	0	0	0	0	0	0	0	0	0	0	0	0	0	0	0
k__Fungi	p__Ascomycota	c__Eurotiomycetes	o__Eurotiales	f__Aspergillaceae	g__Penicillium	g__Penicillium;Other	0.000696379	0	5.1083e-05	0.000606257	0.000950851	0.000132644	0.0205381	0.00958038	0.0018376	8.11129e-05	0	0	8.24029e-05	0	0.0211873	6.91611e-05	0	0.000268168	0	0	0	0.000718047	0.0159603	0.000104286	0	0.00264667	0.0609506	0	0.0108946	0	0	0	0	0	0.00022838	0.0168224	9.46522e-05	0	0.000895255	0	0	0	0
k__Fungi	p__Ascomycota	c__Eurotiomycetes	o__Eurotiales	f__Aspergillaceae	g__Penicillium	s__Penicillium_oxalicum	0	0	0	0	0	0	0	0	0	0	0	0	0	0	0	0	0	0	0	0	0	0	0	0	0	0	0	0	0	0	0	0	0	0	0	0	0	0	0	0	0	0	0
k__Fungi	p__Ascomycota	c__Eurotiomycetes	o__Eurotiales	f__Aspergillaceae	g__Penicillium	s__Penicillium_solitum	0	0	0	0	0	0.000132644	0	0.000191608	0	0	0	0	0.00370813	0	0	0	0	0	0	0	0	0	0.000241823	0	0	0	0	0	0	0	0	0	0	0	0	0	0	0	0	0	0	0	0
k__Fungi	p__Ascomycota	c__Eurotiomycetes	o__Eurotiales	f__Aspergillaceae	g__Penicillium	s__Penicillium_sp	0	0	0	0	0	0	0	0	0	0	0	0	0	0	0	6.91611e-05	0	0	0	0	0	0	0	0	0	0	0	0	0	0	0	0	0	0	0	0	0	0	0	0	0	0	0
k__Fungi	p__Ascomycota	c__Eurotiomycetes	o__Eurotiales	f__Trichocomaceae	g__Talaromyces	g__Talaromyces;Other	0	0	0	8.08342e-05	0	0	0	0	0	0	0	0	0	0	0.000209776	0	0	0	0.0866715	0	0	0	0	0	0	0	0	0	0	0	0	0	0	0	0	0	0	0	0	0	0	0	0
k__Fungi	p__Ascomycota	c__Eurotiomycetes	o__Eurotiales	f__Trichocomaceae	g__Talaromyces	s__Talaromyces_wortmannii	0	0	0	0.0044863	0	0	0	0.00153286	0	0	0	0	0	0	0	0	0	0	0	0	4.995e-05	0.000239349	0	0	0	0	0	0	0	0	0	0	0	0	0	0	0	0	0	0	0	0	0
k__Fungi	p__Ascomycota	c__Eurotiomycetes	o__Onygenales	f__Arthrodermataceae	g__Trichophyton	s__Trichophyton_rubrum	0	0	0	0	0	0	0	0	0.00539796	0	0	0	0	0	0	0	0	0	0	0	0	0	0	0.00104286	0	0	0	0	0	0	0	0	0	0	0	0	0	0	0	0	0	0	0.0998342
k__Fungi	p__Ascomycota	c__Eurotiomycetes	o__unidentified	f__unidentified	g__unidentified	s__Eurotiomycetes_sp	0	0.0125228	0	0	0	0	8.4868e-05	0	0	0	0	0	4.12014e-05	0	0	0	0	0	0	0.000134571	0	0	0	0	0	0	0	0	0	0	0	0	0	0	0	0	0	0	0	0	0	0	0
k__Fungi	p__Ascomycota	c__Leotiomycetes	Other	Other	Other	c__Leotiomycetes;Other	0	0	0	0	0	0	0	0.00708948	0	0	0	0	0	0	0	0	0	0	0	0	0	0	0	0	0	0	0	0	0	0	0	0	0	0	0	0	0	0	0	0	0	0	0
k__Fungi	p__Ascomycota	c__Leotiomycetes	o__Erysiphales	f__Erysiphaceae	g__Podosphaera	g__Podosphaera;Other	0	0	0	0	0	0	0	0	0	0	0	0	0	0	0	0	0	0	0	0	0	0	0	0	0	0	0	0	0	0	0	0	0	0	0	0	0	0	0	0	0	0	0
k__Fungi	p__Ascomycota	c__Leotiomycetes	o__Erysiphales	f__Erysiphaceae	g__Podosphaera	s__Podosphaera_sp	0	0	0	0	0	0	0	0	0	0	0	0	0	0	0	0	0	0	0	0	0	0	0	0	0	0	0	0	0	0	0	0	0	0	0	0	0	0	0	0	0	0	0
k__Fungi	p__Ascomycota	c__Leotiomycetes	o__Erysiphales	f__Erysiphaceae	g__Podosphaera	s__Podosphaera_xanthii	0	0	0	0	0	0	0	0	0	0	0	0	0	0	0	0	0	0	0	0	0	0	0	0	0	0	0	0	0	0	0	0	0	0	0	0	0	0	0	0	0	0	0
k__Fungi	p__Ascomycota	c__Leotiomycetes	o__Thelebolales	f__Thelebolaceae	Other	f__Thelebolaceae;Other	0	0	0	0	0	0	0	0	0	0	0	0	0	0	0	0	0	0	0	0	0	0	0	0	0	0	0	0	0	0	0	0	0	0	0	0	0	0	0	0	0	0	0
k__Fungi	p__Ascomycota	c__Pneumocystidomycetes	o__Pneumocystidales	f__Pneumocystidaceae	g__Pneumocystis	g__Pneumocystis;Other	0	0	0	0	0	0	0	0	0	0	0	0	0	0	0	0	0.000108061	0	0	0	0	0	0	0	0.0075643	0	0	0	0	0	0	0	0	0	0	0	0	0	0	0	0	0	0
k__Fungi	p__Ascomycota	c__Saccharomycetes	o__Saccharomycetales	Other	Other	o__Saccharomycetales;Other	0	0	5.1083e-05	0	0	0	0	0	0	0	0	0	0	0	0	0	0.000108061	0	0	0	0	0	0	0	0	0	0	0	0	0	0	0	0	0	0	0	0.000189304	0	0	0	0	0	0
k__Fungi	p__Ascomycota	c__Saccharomycetes	o__Saccharomycetales	f__Debaryomycetaceae	g__Debaryomyces	g__Debaryomyces;Other	0	0	0.000766244	0.0740441	3.2788e-05	0	0.000254604	0.02146	0	0	0	0	0	0	0.000419551	0	0.00172898	0	0	0	0.00034965	0.00119674	6.04558e-05	0	0.0304253	0	0	0	0	0	0	0	7.05119e-05	0	0	0	0.000189304	0	0	0	0	0	0
k__Fungi	p__Ascomycota	c__Saccharomycetes	o__Saccharomycetales	f__Debaryomycetaceae	g__Debaryomyces	s__Debaryomyces_hansenii	0	0	0.000102166	0.00852801	3.2788e-05	0	0	0.0298908	0	0	0	0	0	0	0	0.00262812	0.00864491	0	0	0	4.995e-05	0.000478698	0	0	0	0	0	0	0	0	0	0	0	0	0	0	0.000189304	0	0	0	0	0	0
k__Fungi	p__Ascomycota	c__Saccharomycetes	o__Saccharomycetales	f__Debaryomycetaceae	g__Meyerozyma	g__Meyerozyma;Other	0	0	0	0.000767925	0	0	0	0	0	0	0	0	0	0	0	0	0	0	0	0	0	0	0	0	0	0	0	0	0	0	0	0	0	0	0	0	0	0	0	0	0	0	0
k__Fungi	p__Ascomycota	c__Saccharomycetes	o__Saccharomycetales	f__Debaryomycetaceae	g__Meyerozyma	s__Meyerozyma_guilliermondii	0	0	5.1083e-05	0.000565839	0	0	0	0	0	0	0	0	0	0	0	0	0	0	0	0	4.995e-05	0	0	0	0	0	0	0	0	0	0	0	0	0	0	0	0	0	0	0	0	0	0
k__Fungi	p__Ascomycota	c__Saccharomycetes	o__Saccharomycetales	f__Pichiaceae	g__Pichia	s__Pichia_kluyveri	0	0	0	0	0	0	0	0.00134125	0	0	0	0	0	0	0	0	0	0	0	0	0	0	0	0	0	0	0	0	0	0	0	0	0	0	0	0	0	0	0	0	0	0	0
k__Fungi	p__Ascomycota	c__Saccharomycetes	o__Saccharomycetales	f__Saccharomycetaceae	g__Issatchenkia	s__Issatchenkia_orientalis	0	0	0	0	3.2788e-05	0	0	0.000383215	0	0	0	0	0	0	0	0	0	0	0	0	0	0	0	0	0	0	0	0	0	0	0	0	0	0	0	0	0	0	0	0	0	0	0
k__Fungi	p__Ascomycota	c__Saccharomycetes	o__Saccharomycetales	f__Saccharomycetaceae	g__Kazachstania	g__Kazachstania;Other	0	0	0	0.00792175	0	0	0.000169736	0	0	0	0	0	0	0	0	0	0.000108061	0	0	0	4.995e-05	0	0	0	0	0	0	0	0	0	0	0	0	0	0	0	0	0	0	0	0	0	0
k__Fungi	p__Ascomycota	c__Saccharomycetes	o__Saccharomycetales	f__Saccharomycetaceae	g__Kazachstania	s__Kazachstania_barnettii	0	0	0	0	0	0	0	0	0	0	0	0	0	0	0	0.00165987	0	0	0	0	0	0	0	0	0.000168095	0	0	0	0	0	0	0	0	0	0	0	0	0	0	0	0	0	0
k__Fungi	p__Ascomycota	c__Saccharomycetes	o__Saccharomycetales	f__Saccharomycetaceae	g__Saccharomyces	g__Saccharomyces;Other	0	0	0	0.000121251	0	0	0.000169736	0	0	0	0	0	0	0	0	0	0	0	0	0	0	0	0	0	0	0	0	0	0	0	0	0	0	0	0	0	0	0	0.000255787	0	0	0	0
k__Fungi	p__Ascomycota	c__Saccharomycetes	o__Saccharomycetales	f__Saccharomycetaceae	g__Saccharomyces	s__Saccharomyces_cerevisiae	0	0	0	4.04171e-05	0	0	0.000339472	0	0	0	0	0	0	0	0	0	0	0	0	0	4.995e-05	0	0	0	0	0	0	0	0	0	0	0	0	0	0	0	0.000189304	0	0.000639468	0.00030553	0	0	0
k__Fungi	p__Ascomycota	c__Saccharomycetes	o__Saccharomycetales	f__Saccharomycetaceae	g__Zygosaccharomyces	s__Zygosaccharomyces_bisporus	0	0	0	0	0	0	0	0.0220349	0	0	0	0	0	0	0	0	0	0	0	0	0	0	0	0	0	0	0	0	0	0	0	0	0	0	0	0	0	0	0	0	0	0	0
k__Fungi	p__Ascomycota	c__Saccharomycetes	o__Saccharomycetales	f__Saccharomycetaceae	g__Zygosaccharomyces	s__Zygosaccharomyces_rouxii	0	0	0	0.00440546	0	0	0	0.00153286	0	0	0	0	0	0	0	0	0	0	0	0	0	0	0	0	0	0	0	0	0	0	0	0	0	0	0	0	9.46522e-05	0	0	0	0	0	0.224046
k__Fungi	p__Ascomycota	c__Saccharomycetes	o__Saccharomycetales	f__Saccharomycetales_fam_Incertae_sedis	g__Candida	g__Candida;Other	0.0434076	0.000782677	0.0224254	0.00873009	3.2788e-05	0.000265287	0.00721378	0.000191608	0.00470885	0.000689459	0.0384085	0.000605042	0	0.000653773	0.000839102	0.000276644	0.00486276	0.000134084	0.0010925	0.052752	0.00589411	0.0189086	0.135965	0.0168944	0.00100857	0.000220556	0.00194632	0.000314713	0	0.000591216	0.0900901	0	0.0185446	0	0.0112667	0.000534045	0.0305726	0.00379035	0.00383681	0.020776	0.00020803	0.000914411	0.0409619
k__Fungi	p__Ascomycota	c__Saccharomycetes	o__Saccharomycetales	f__Saccharomycetales_fam_Incertae_sedis	g__Candida	s__Candida_albicans	0	0	0	0.0028292	0	0	8.4868e-05	0	0	0	0	0	0	0	0	0	0	0	0	0	9.99001e-05	0	0	0	0	0	0	0	0	0	0	0	0	0	0	0	9.46522e-05	0	0	0	0	0	0
k__Fungi	p__Ascomycota	c__Saccharomycetes	o__Saccharomycetales	f__Saccharomycetales_fam_Incertae_sedis	g__Candida	s__Candida_ergatensis	0	0	0	0.000121251	0	0	0	0	0	0	0	0	0	0	0	0	0	0	0	0	0	0	0	0	0	0	0	0	0	0	0	0	0	0	0	0	0	0	0	0	0	0	0
k__Fungi	p__Ascomycota	c__Saccharomycetes	o__Saccharomycetales	f__Saccharomycetales_fam_Incertae_sedis	g__Candida	s__Candida_glabrata	0	0	0	0	0	0	0	0	0	4.05564e-05	0.484821	0	0	0.000108962	0	0	0	0	0	0	0	0	0	0	0	0	0	0	0	0	0	0	0	0.713973	0	0	0	0	0	0	0.000104015	0	0
k__Fungi	p__Ascomycota	c__Saccharomycetes	o__Saccharomycetales	f__Saccharomycetales_fam_Incertae_sedis	g__Candida	s__Candida_railenensis	0.0654596	0.0721802	0.0865856	0.0552906	0.00445916	0	0.0113723	0.024909	0.0173424	0.0633492	0	0.00107563	0.00350212	0	0.0293686	0.000829933	0.0109142	0.00737463	0.138747	0.0558471	0.0185814	0.439923	0.000362735	0.0485974	0.0381577	0.0110278	0.0121901	0.000314713	0	0.00168919	0	0.000636943	0.0541532	0.025974	0.0108861	0.0189586	0.295125	0.0286237	0.00166262	0.0588145	0	0.0768105	0.0248756
k__Fungi	p__Ascomycota	c__Saccharomycetes	o__Saccharomycetales	f__Saccharomycetales_fam_Incertae_sedis	g__Candida	s__Candida_santamariae	0.0113742	0.00278285	0.0112893	0.00582006	0.000131152	0	0.00144276	0.000574823	0.000574251	0.00235227	0	0	0.000123604	0	0.00146843	0	0.00108061	0.000268168	0.00436999	0.00605571	0.0018981	0.0598372	0	0.00469288	0.0036981	0.00110278	0.00122926	0	0	0	0	0	0.00662812	0.000547645	0.000380633	0.000801068	0.0414576	0.00287544	0.000127894	0.00137489	0	0.00237747	0.000331675
k__Fungi	p__Ascomycota	c__Saccharomycetes	o__Saccharomycetales	f__Saccharomycetales_fam_Incertae_sedis	g__Candida	s__Candida_sp	0	0	5.1083e-05	0.0328591	0	0	0.0018671	0	0	0	0	6.72269e-05	0	0	0	0	0	0	0	0.000134571	0	0	0.000120912	0.000104286	0	0	0	0	0	0	0	0	0	0	0	0	0.000189304	0	0	0	0	0	0
k__Fungi	p__Ascomycota	c__Saccharomycetes	o__Saccharomycetales	f__Saccharomycetales_fam_Incertae_sedis	g__Candida	s__Candida_tetrigidarum	0	0	0	0	0	0	0	0	0	0	0	0	0	0	0	0	0	0	0	0	0	0	0	0	0	0	0	0	0	8.44595e-05	0	0	0	0	0	0	0	0	0	0	0	0	0
k__Fungi	p__Ascomycota	c__Saccharomycetes	o__Saccharomycetales	f__Saccharomycetales_fam_Incertae_sedis	g__Candida	s__Candida_tropicalis	0	0	0	0	0.000983639	0.0164478	0	0	0	0	0	0	0	0	0.000209776	0	0	0	0	0	0	0	0	0	0	0	0	0	0	0	0	0	0	0	0	0	0	0	0	0	0	0	0
k__Fungi	p__Ascomycota	c__Saccharomycetes	o__Saccharomycetales	f__Saccharomycetales_fam_Incertae_sedis	g__Candida	s__Candida_zeylanoides	0	0	0	8.08342e-05	0	0	0	0	0	0	0	0	0	0	0	0	0	0	0	0	4.995e-05	0.000239349	0	0	0	0	0.000102438	0	0	0	0	0	0	0	0	0	0	0	0	0	0	0	0
k__Fungi	p__Ascomycota	c__Saccharomycetes	o__Saccharomycetales	f__Saccharomycodaceae	g__Hanseniaspora	g__Hanseniaspora;Other	0	0	0	0	0	0	0	0	0	0	0	0	0	0	0	0	0	0	0	0	0	0	0	0	0	0	0	0	0	0	0	0	0	0	0	0	0	0	0	0	0	0	0
k__Fungi	p__Ascomycota	c__Saccharomycetes	o__Saccharomycetales	f__unidentified	g__unidentified	s__Saccharomycetales_sp	0	0	0	0	0	0	0	0	0	0	0	0	0	0	0	0	0	0	0	0	0	0	0	0	0	0	0	0.00503541	0	0	0	0	0	0	0	0	0	0	0	0	0	0	0
k__Fungi	p__Ascomycota	c__Saccharomycetes	o__unidentified	f__unidentified	g__unidentified	s__Saccharomycetes_sp	0.000928505	0	0	0.00618382	0	0	0.0336077	0	0	0	0.00896964	0	0	0	0	0	0.000108061	0	0	0	0.0015984	0.000239349	6.04558e-05	0.000104286	0	0	0	0	0	0	0	0	0	0	0	0	0.0885944	0	0.214478	0.133058	0	0	0
k__Fungi	p__Ascomycota	c__Sordariomycetes	Other	Other	Other	c__Sordariomycetes;Other	0	0	0	0	0	0	0	0.00593984	0.00011485	0.0419759	0	0	0	0	0	0	0	0	0	0	0	0	0	0	0	0	0	0	0	0	0	0	0	0	0	0	0	0	0	0	0	0	0
k__Fungi	p__Ascomycota	c__Sordariomycetes	o__Diaporthales	f__Diaporthaceae	Other	f__Diaporthaceae;Other	0	0	0	0	0	0	0	0	0	0	0	0	0	0	0	0	0	0	0	0	0	0	0	0	0	0	0	0	0	0	0	0	0	0	0	0	0	0	0	0	0	0	0
k__Fungi	p__Ascomycota	c__Sordariomycetes	o__Diaporthales	f__Diaporthaceae	g__Diaporthe	g__Diaporthe;Other	0	0	0	0	0	0	0	0	0	0	0	0	0	0	0	0	0	0	0	0	0	0	0	0	0	0	0	0	0	0	0	0	0	0	0	0	0	0	0	0	0	0	0
k__Fungi	p__Ascomycota	c__Sordariomycetes	o__Diaporthales	f__Diaporthaceae	g__Diaporthe	s__Diaporthe_phaseolorum	0	0	0	0	0	0	0	0	0	0	0	0	0	0	0	0	0	0.000536337	0	0	0	0	0	0	0	0	0	0	0	0	0	0	0	0	0	0	0	0	0	0	0	0	0
k__Fungi	p__Ascomycota	c__Sordariomycetes	o__Glomerellales	f__Plectosphaerellaceae	g__Gibellulopsis	g__Gibellulopsis;Other	0	0	0	0	0	0	0	0	0	0	0	0	0	0	0	0.000138322	0	0	0.0251275	0	0	0	0	0	0	0	0	0	0	0	0	0	0	0	0	0	0	0.073193	0	0	0	0	0
k__Fungi	p__Ascomycota	c__Sordariomycetes	o__Glomerellales	f__Plectosphaerellaceae	g__Lectera	g__Lectera;Other	0.000232126	0	0	0	0	0	0.000169736	0	0	0	0	0	0	0	0	0	0	0	0	0	0	0	0	0	0	0	0.0607457	0	0	0	0	0	0	0	0	0	0	0	0.000127894	0	0	0	0
k__Fungi	p__Ascomycota	c__Sordariomycetes	o__Glomerellales	f__Plectosphaerellaceae	g__Plectosphaerella	g__Plectosphaerella;Other	0	0	0	0	0	0	0	0	0	4.05564e-05	0	0	0	0	0	0	0	0	0	0	0	0	0	0	0	0	0	0	0	0	0	0	0	0	0	0.0216288	0	0	0	0	0	0	0
k__Fungi	p__Ascomycota	c__Sordariomycetes	o__Hypocreales	Other	Other	o__Hypocreales;Other	0	0	0	0	0	0	0	0	0	0	0	0	0.000164806	0	0	0	0	0	0	0	0	0	0	0	0	0	0	0	0	0	0	0	0	0	0	0	0	0	0	0	0	0	0
k__Fungi	p__Ascomycota	c__Sordariomycetes	o__Hypocreales	f__Hypocreales_fam_Incertae_sedis	Other	f__Hypocreales_fam_Incertae_sedis;Other	0	0	0	4.04171e-05	0	0	0.120343	0	0	0	0	0	0	0	0	0	0	0	0	0	0	0.000478698	0	0	0	0	0	0	0	0	0	0	0	0	0	0	0	0	0.000511574	0	0	0	0
k__Fungi	p__Ascomycota	c__Sordariomycetes	o__Hypocreales	f__Hypocreales_fam_Incertae_sedis	g__Acremonium	g__Acremonium;Other	0	0	0	0	0	0	0	0	0	0	0	0	0	0	0	0	0	0	0	0	0	0	0	0	0	0	0	0	0	0	0	0	0	0	0	0	0	0	0	0	0	0	0
k__Fungi	p__Ascomycota	c__Sordariomycetes	o__Hypocreales	f__Hypocreales_fam_Incertae_sedis	g__Acremonium	s__Acremonium_charticola	0	0	0	0	0	0	0	0	0	4.05564e-05	0	0	0	0	0	0	0	0	0	0	0	0	0	0	0	0	0	0	0	0	0	0	0	0	0	0	0	0	0	0	0	0	0
k__Fungi	p__Ascomycota	c__Sordariomycetes	o__Hypocreales	f__Hypocreales_fam_Incertae_sedis	g__Acremonium	s__Acremonium_sp	0	0	0	0	0	0	0	0	0	0	0	0	0	0	0	0	0	0	0	0	0	0	0	0	0	0	0	0	0	0	0	0	0	0	0	0	0	0	0	0	0	0	0
k__Fungi	p__Ascomycota	c__Sordariomycetes	o__Hypocreales	f__Hypocreales_fam_Incertae_sedis	g__Trichothecium	s__Trichothecium_roseum	0	0	0	0	0	0	0	0	0	0	0	0	0	0	0	0	0	0	0	0	0	0	0	0	0	0	0	0	0	0	0	0	0	0	0	0	0	0	0	0	0	0	0
k__Fungi	p__Ascomycota	c__Sordariomycetes	o__Hypocreales	f__Nectriaceae	Other	f__Nectriaceae;Other	0	0	0	0	0	0	0	0.02146	0	0	0	0	0	0	0	0	0	0	0	0	0	0	0	0	0	0	0	0	0	0	0	0	0	0	0	0	0	0	0	0	0	0	0
k__Fungi	p__Ascomycota	c__Sordariomycetes	o__Hypocreales	f__Nectriaceae	g__Fusarium	g__Fusarium;Other	0	0	0	0	0	0	0	0	0	0	0	0	0	0	0	0	0	0	0	0	0	0	0	0	0	0	0	0	0	0.003125	0	0	0	0	0	0	0	0	0	0	0	0	0
k__Fungi	p__Ascomycota	c__Sordariomycetes	o__Hypocreales	f__Nectriaceae	g__Fusarium	s__Fusarium_nisikadoi	0	0	0	0	0	0	0	0.00210768	0	0	0	0	0	0	0	0	0	0	0	0	0	0	0	0	0	0	0	0	0	0	0	0	0	0	0	0	0	0	0	0	0	0	0
k__Fungi	p__Ascomycota	c__Sordariomycetes	o__Hypocreales	f__Nectriaceae	g__Fusarium	s__Fusarium_oxysporum	0.0225162	0	0	0	0	0	0	0.0166699	0	0	0	6.72269e-05	0	0	0	0	0	0	0	0	0	0	0	0	0.0121029	0	0	0	0.000384517	0	0	0	7.05119e-05	0	0	0	0	0	0	0	0	0	0
k__Fungi	p__Ascomycota	c__Sordariomycetes	o__Hypocreales	f__Nectriaceae	g__Fusarium	s__Fusarium_sp	0.000696379	0	0	0	0	0	0	0	0	0	0	0	0	0	0	0	0	0	0	0	0	0	0	0	0	0	0	0	0	0	0	0	0	0	0	0	0	0	0	0	0	0	0
k__Fungi	p__Ascomycota	c__Sordariomycetes	o__Hypocreales	f__Nectriaceae	g__Fusicolla	g__Fusicolla;Other	0	0	0	0.00169752	0	0	0	0	0	0	0	0	0	0	0	0	0	0	0	0	0	0.000239349	0	0	0	0	0	0	0	0	0	0	0	0	0	0	0	0	0	0	0	0	0
k__Fungi	p__Ascomycota	c__Sordariomycetes	o__Hypocreales	f__Nectriaceae	g__Fusicolla	s__Fusicolla_violacea	0	0	0	0.000323337	0	0	0	0	0	0	0	0	0	0	0	0	0	0	0	0	0	0	0	0	0	0	0	0	0	0	0	0	0	0	0	0	0	0	0	0	0	0	0
k__Fungi	p__Ascomycota	c__Sordariomycetes	o__Hypocreales	f__Ophiocordycipitaceae	g__Haptocillium	s__Haptocillium_balanoides	0	0	0	0	0	0	0	0	0	0	0	0	0.00354332	0	0	0	0	0	0	0	0	0	0	0	0	0	0	0	0	0	0	0	0	0	0	0	0	0	0	0	0	0	0
k__Fungi	p__Ascomycota	c__Sordariomycetes	o__Hypocreales	f__Stachybotryaceae	Other	f__Stachybotryaceae;Other	0	0	0	0	0	0	0	0	0	0	0	6.72269e-05	0	0	0	0	0	0	0	0	0	0	0	0	0	0	0	0	0	0	0	0	0	0	0	0	0	0	0	0	0	0	0
k__Fungi	p__Ascomycota	c__Sordariomycetes	o__Hypocreales	f__Tilachlidiaceae	g__unidentified	s__Tilachlidiaceae_sp	0	0	0	0	0	0	0	0	0	0	0	0	0	0	0	0	0	0	0	0	0	0	0	0	0	0	0	0	0	0	0	0	0	0	0	0	0	0	0	0	0	0	0
k__Fungi	p__Ascomycota	c__Sordariomycetes	o__Hypocreales	f__unidentified	g__unidentified	s__Hypocreales_sp	0	0.0356553	0	0	0	0	0	0	0	0	0	0	0.000123604	0	0	0	0	0	0	0	0	0	0	0	0	0	0	0	0	0	0	0	0	0	0	0	0	0	0	0	0	0	0
k__Fungi	p__Ascomycota	c__Sordariomycetes	o__Microascales	f__Microascaceae	g__Scopulariopsis	g__Scopulariopsis;Other	0	0	0	0	0	0	0	0	0	0	0	0	0.00374933	0	0	0	0	0	0	0	0	0	0	0	0	0	0	0	0	0	0	0	0	0	0	0	0	0	0.000511574	0	0	0	0
k__Fungi	p__Ascomycota	c__Sordariomycetes	o__Sordariales	f__Chaetomiaceae	Other	f__Chaetomiaceae;Other	0	0	0	0	0	0.00703011	0	0	0	0	0	0	0	0	0	0	0	0	0	0	0	0	0	0	0	0	0	0	0	0	0	0	0	0	0	0	0	0	0	0	0	0	0
k__Fungi	p__Ascomycota	c__Sordariomycetes	o__Sordariales	f__Chaetomiaceae	g__Chaetomium	g__Chaetomium;Other	0	0	0	0	0	0.00397931	0	0	0	0	0	0	0	0	0	0	0	0	0	0	0	0	0	0	0	0	0	0	0	0	0	0	0	0	0	0	0	0	0	0	0	0.00877835	0
k__Fungi	p__Ascomycota	c__Sordariomycetes	o__Togniniales	f__Togniniaceae	g__Phaeoacremonium	g__Phaeoacremonium;Other	0	0	0	0	0	0.00649954	0	0	0	0	0	0	0	0	0	0	0	0	0	0	0	0	0	0	0	0	0	0	0	0	0	0	0	0	0	0	0	0	0	0	0	0	0
k__Fungi	p__Ascomycota	c__Sordariomycetes	o__Xylariales	f__Xylariaceae	g__Hypoxylon	s__Hypoxylon_begae	0	0	0	0	0	0	0	0	0	0	0	0	0	0	0	0	0	0	0	0	0	0	0	0	0	0	0	0	0	0.000168919	0	0	0	0	0	0	0	0	0	0	0	0	0
k__Fungi	p__Ascomycota	c__Sordariomycetes	o__Xylariales	f__Xylariaceae	g__unidentified	s__Xylariaceae_sp	0	0	0	0	0	0	0	0	0	0	0	0	0	0	0	0	0	0	0	0	0	0	0	0	0	0	0	0	0	0	0	0	0	0	0	0	0	0	0	0	0	0	0
k__Fungi	p__Ascomycota	c__unidentified	o__unidentified	f__unidentified	g__unidentified	s__Ascomycota_sp	0.000696379	0.0186973	0.00122599	0.00408213	0.00419686	0.0604855	0.103454	0.0134125	0.0147008	0.00547512	0.0200092	0.00302521	0.000123604	0	0.00251731	0.0037347	0.00129674	0.0112631	0.128915	0.000538286	0	0.000957396	6.04558e-05	0.00542288	0.311985	0.124614	0.0144438	0	0.000897206	0.000506757	0.000948317	0	0.000141024	0.0552339	0.000152253	0.0165554	0.0456223	0	0.00115104	0.00947143	0.000104015	0	0
k__Fungi	p__Basidiomycota	c__Agaricomycetes	Other	Other	Other	c__Agaricomycetes;Other	0	0	0	0	0	0	0	0	0	0	0	0	0	0	0	0	0	0	0	0	0	0	0	0	0.00857287	0	0	0	0	0	0	0	0	0	0	0	0	0	0	0	0	0	0
k__Fungi	p__Basidiomycota	c__Agaricomycetes	o__Agaricales	Other	Other	o__Agaricales;Other	0	0	0	0	0	0	0	0.0651466	0	0	0	0	0	0	0	0	0	0	0	0	0	0	0	0	0	0.000882223	0	0	0	0	0	0	0	0	0	0	0	0	0	0	0	0	0
k__Fungi	p__Basidiomycota	c__Agaricomycetes	o__Agaricales	f__Agaricaceae	g__Agaricus	s__Agaricus_sp	0	0	0	0	0	0	0	0	0	0	0	0	0	0	0	0	0	0	0	0	0	0	0	0	0	0	0	0	0	0	0	0	0	0	0	0	0	0	0	0	0	0	0
k__Fungi	p__Basidiomycota	c__Agaricomycetes	o__Agaricales	f__Entolomataceae	g__Entoloma	s__Entoloma_flocculosum	0	0	0	0	0	0	0	0	0	0	0	0.000336134	0	0	0	0	0	0	0	0	0	0	0	0	0	0	0	0	0	0	0	0	0	0	0	0	0	0	0	0	0	0	0
k__Fungi	p__Basidiomycota	c__Agaricomycetes	o__Agaricales	f__Omphalotaceae	g__Lentinula	g__Lentinula;Other	0	0	0	0	0	0	0	0	0	0	0	0	0	0	0	0	0	0	0	0	0	0	0	0	0	0	0	0	0	0	0	0	0	0	0	0	0	0	0	0	0	0	0
k__Fungi	p__Basidiomycota	c__Agaricomycetes	o__Agaricales	f__Omphalotaceae	g__Lentinula	s__Lentinula_edodes	0	0	0	0	0	0	0.00602563	0	0	0	0	0	0	0	0	0	0	0	0	0	0	0	0	0	0	0	0	0	0	0	0	0	0	0	0	0	0	0	0.0019184	0	0	0	0
k__Fungi	p__Basidiomycota	c__Agaricomycetes	o__Agaricales	f__Physalacriaceae	g__Flammulina	s__Flammulina_velutipes	0	0	0	0	0	0	0	0	0	0	0	0	0	0	0	0	0	0	0	0	0	0	0	0	0	0	0	0	0	0	0	0	0	0	0	0	0	0	0	0	0.00020803	0.000182882	0
k__Fungi	p__Basidiomycota	c__Agaricomycetes	o__Agaricales	f__Psathyrellaceae	g__Coprinopsis	g__Coprinopsis;Other	0	0	0	0	0	0	0	0	0	0	0	0	0	0	0	0	0	0	0	0	0	0	0	0	0	0	0	0	0	0	0	0	0	0	0	0	0	0	0	0	0	0	0
k__Fungi	p__Basidiomycota	c__Agaricomycetes	o__Agaricales	f__Psathyrellaceae	g__Coprinopsis	s__Coprinopsis_cinerea	0	0	0	0	0	0	0	0	0	0	0	0	0	0	0	0	0	0	0	0	0	0	0	0	0	0	0	0	0	0	0	0	0	0	0	0	0	0	0	0	0	0	0
k__Fungi	p__Basidiomycota	c__Agaricomycetes	o__Agaricales	f__Psathyrellaceae	g__Psathyrella	s__Psathyrella_candolleana	0	0	0	0	0	0	0	0	0	0	0	0	0	0	0	0	0	0	0	0	0	0	0	0	0	0	0	0	0	0	0	0	0	0	0	0	0	0	0	0	0	0	0
k__Fungi	p__Basidiomycota	c__Agaricomycetes	o__Agaricales	f__Tricholomataceae	Other	f__Tricholomataceae;Other	0	0	0	0	0	0	0	0	0	0	0	0	0	0	0	0	0	0	0	0	0	0	0	0	0	0	0	0	0	0	0	0	0	0	0	0	0	0	0	0	0	0	0
k__Fungi	p__Basidiomycota	c__Agaricomycetes	o__Agaricales	f__Tricholomataceae	g__Resupinatus	s__Resupinatus_sp	0	0	0	0	0	0	0	0	0	0	0	0	0	0	0	0	0	0	0	0	0	0	0	0	0	0	0	0	0	0	0	0	0	0	0	0	0	0	0	0	0	0.0267008	0
k__Fungi	p__Basidiomycota	c__Agaricomycetes	o__Corticiales	f__Corticiaceae	Other	f__Corticiaceae;Other	0	0	0	0	0	0	0	0	0	0	0	0	0	0	0	0	0	0	0	0	0	0	0	0	0	0	0	0	0	0	0	0	0	0	0	0	0	0	0	0	0	0	0
k__Fungi	p__Basidiomycota	c__Agaricomycetes	o__Hymenochaetales	f__Hymenochaetaceae	Other	f__Hymenochaetaceae;Other	0	0	0	0	0	0	0	0	0	0	0	0	0.000741626	0	0	0	0	0	0	0	0	0	0	0	0	0	0	0	0	0	0	0	0	0	0	0	0	0	0	0	0	0	0
k__Fungi	p__Basidiomycota	c__Agaricomycetes	o__Hymenochaetales	f__Hymenochaetaceae	g__Hymenochaete	g__Hymenochaete;Other	0	0	0	0	0	0	0	0	0	0	0	0.000336134	0	0	0	0	0	0	0	0	0	0	0	0	0	0	0	0	0	0	0	0	0	0	0	0	0	0	0	0	0	0	0
k__Fungi	p__Basidiomycota	c__Agaricomycetes	o__Hymenochaetales	f__Hymenochaetales_fam_Incertae_sedis	g__Peniophorella	s__Peniophorella_praetermissa	0	0	0	0	0	0	0	0	0	0	0	0	0	0	0	0	0	0	0	0	0	0	0	0	0	0	0	0	0	0	0	0	0	0	0	0	0	0	0	0	0	0	0
k__Fungi	p__Basidiomycota	c__Agaricomycetes	o__Phallales	f__Phallaceae	g__Phallus	s__Phallus_hadriani	0	0	0	0	0	0	0	0	0	0	0	0	0	0	0	0.00172903	0	0	0	0	0	0	0	0	0	0	0	0	0	0	0	0	0	0	0	0	0	0	0	0	0	0	0
k__Fungi	p__Basidiomycota	c__Agaricomycetes	o__Polyporales	Other	Other	o__Polyporales;Other	0	0	0	0	0	0	0.00246117	0	0	0	0	0	0.00119484	0.00370471	0	0	0	0	0	0	0	0	0	0	0	0	0	0	0	0	0	0	0	0	0	0	0	0	0	0	0	0	0
k__Fungi	p__Basidiomycota	c__Agaricomycetes	o__Polyporales	f__Coriolaceae	Other	f__Coriolaceae;Other	0	0	0	0	0	0	0	0	0	0	0	0	0	0	0	0	0	0	0	0	0	0	0	0	0	0	0	0	0	0	0	0	0	0	0	0	0	0	0	0	0	0	0
k__Fungi	p__Basidiomycota	c__Agaricomycetes	o__Polyporales	f__Coriolaceae	g__Coriolopsis	s__Coriolopsis_gallica	0	0	0	0	0	0	0	0	0	0	0	0	0	0	0	0	0	0.000804505	0	0	0	0	0	0	0	0	0	0	0	0	0	0	0	0	0	0.0670227	0	0	0	0	0	0	0
k__Fungi	p__Basidiomycota	c__Agaricomycetes	o__Polyporales	f__Coriolaceae	g__Daedaleopsis	g__Daedaleopsis;Other	0	0	0	0	0	0	0	0	0	0	0	0	0	0	0	0	0	0	0	0	0	0	0	0	0.0156329	0	0	0	0	0	0	0	7.05119e-05	0	0	0	0	0	0	0	0	0	0
k__Fungi	p__Basidiomycota	c__Agaricomycetes	o__Polyporales	f__Coriolaceae	g__Megasporoporia	g__Megasporoporia;Other	0	0	0	0	0	0	0	0	0	0	0	0	0	0	0	0	0	0	0	0	0	0	0	0	0	0	0	0	0	0	0	0	0	0	0	0.000534045	0	0	0	0	0	0	0
k__Fungi	p__Basidiomycota	c__Agaricomycetes	o__Polyporales	f__Fomitopsidaceae	g__Antrodia	g__Antrodia;Other	0	0	0	0	0	0	0	0	0	0.0168715	0	0	0	0	0	0	0	0	0	0	0	0	0	0	0	0	0	0	0	0	0	0	0	7.8235e-05	0	0	0	0	0	0	0	0	0
k__Fungi	p__Basidiomycota	c__Agaricomycetes	o__Polyporales	f__Ganodermataceae	g__Ganoderma	s__Ganoderma_lucidum	0	0	0	0	0	0	0	0	0	0	0	0.000201681	4.12014e-05	0	0	0	0	0	0	0	0	0	0	0	0	0	0	0	0	0	0	0	0	0	0	0	0	0	0	0	0	0	0
k__Fungi	p__Basidiomycota	c__Agaricomycetes	o__Polyporales	f__Irpicaceae	Other	f__Irpicaceae;Other	0	0	0	0	0	0	0	0	0	0	0	6.72269e-05	4.12014e-05	0	0	0	0	0	0	0	0	0	0	0	0	0	0	0	0	0	0	0	0	0	0	0	0	0	0	0	0	0	0
k__Fungi	p__Basidiomycota	c__Agaricomycetes	o__Polyporales	f__Irpicaceae	g__Irpex	g__Irpex;Other	0	0	0	0	0	0	0	0	0	0	0	0.0010084	0	0	0	0	0	0.00174309	0	0	0	0	0	0	0	0	0	0	0	0	0	0	0	0	0	0	0	0	0	0	0	0.000182882	0
k__Fungi	p__Basidiomycota	c__Agaricomycetes	o__Polyporales	f__Meruliaceae	g__unidentified	s__Meruliaceae_sp	0	0	0	0	0	0	0	0	0	0	0	0	0	0	0	0	0	0	0	0	0	0	0	0	0	0	0	0	0	0	0	0	0	0	0	0	0	0	0	0	0	0	0
k__Fungi	p__Basidiomycota	c__Agaricomycetes	o__Polyporales	f__Phanerochaetaceae	g__Bjerkandera	s__Bjerkandera_adusta	0	0	0	0	0	0	0	0	0	0	0	0.000941176	0	0	0	0	0	0	0	0	0	0	0	0	0	0	0	0	0	0	0	0	0	0	0	0	0	0	0	0	0	0	0
k__Fungi	p__Basidiomycota	c__Agaricomycetes	o__Polyporales	f__Phanerochaetaceae	g__Porostereum	g__Porostereum;Other	0	0	0	0	0	0	0	0	0	0	0	0	0	0	0	0	0	0	0	0	0	0	0	0	0	0	0	0	0	0	0	0	0	0	0	0	0	0	0	0	0	0	0
k__Fungi	p__Basidiomycota	c__Agaricomycetes	o__Polyporales	f__Schizophyllaceae	g__Schizophyllum	s__Schizophyllum_commune	0.022052	0.000173928	0	0	0	0	0	0.0051734	0	0	0	0.000336134	0.000206007	0.000108962	0	0	0	0.000134084	0	0	0	0	0	0	0	0	0.00450727	0	0	0	0	0	0	0	0	0	0	0	0	0	0	0	0.000165837
k__Fungi	p__Basidiomycota	c__Agaricomycetes	o__Polyporales	f__unidentified	g__unidentified	s__Polyporales_sp	0	0	0	0	0	0	0	0	0	0	0	0.000134454	0	0	0	0	0	0	0	0	0	0	0	0	0	0	0	0	0	0	0	0	0	0	0	0	0	0	0	0	0	0	0
k__Fungi	p__Basidiomycota	c__Agaricomycetes	o__Russulales	f__Peniophoraceae	g__Peniophora	g__Peniophora;Other	0	0	0	0	0	0	0	0	0	0	0	0	0	0	0	0	0	0	0	0	0	0	0	0	0	0	0	0	0	0	0	0	0	0	0	0	0	0	0	0	0	0	0
k__Fungi	p__Basidiomycota	c__Agaricomycetes	o__Russulales	f__Peniophoraceae	g__Peniophora	s__Peniophora_sp	0	0	0	0	0	0	0	0	0	0	0	0	0	0	0	0	0	0	0	0	0	0	0	0	0	0	0	0	0	0	0	0	0	0	0	0	0	0	0	0	0	0	0
k__Fungi	p__Basidiomycota	c__Agaricomycetes	o__Trechisporales	f__Hydnodontaceae	g__Sistotremastrum	s__Sistotremastrum_sp	0	0	0	0	0	0	0	0	0	0	0	0	0	0	0	0	0	0.00120676	0	0	0	0	0	0	0	0	0	0	0	0	0	0	0	0	0	0	0	0	0	0	0	0	0
k__Fungi	p__Basidiomycota	c__Agaricomycetes	o__Trechisporales	f__Hydnodontaceae	g__Trechispora	s__Trechispora_sp	0	0	0	0	0	0	8.4868e-05	0	0	0	0	0	0	0	0	0	0	0	0	0	0	0	0	0	0	0	0.0114731	0	0	0	0	0	0	0	0	0	0	0	0.000255787	0	0	0	0
k__Fungi	p__Basidiomycota	c__Exobasidiomycetes	Other	Other	Other	c__Exobasidiomycetes;Other	0	0	0	0	0	0	0	0	0	0	0	0	0	0	0	0	0	0	0	0	0	0	0	0	0	0	0	0	0	0	0	0	0	0	0	0	0	0	0	0	0	0	0
k__Fungi	p__Basidiomycota	c__Exobasidiomycetes	o__Microstromatales	f__Microstromataceae	g__Microstroma	s__Microstroma_phylloplanum	0	0	0	0	0	0	0	0	0	0	0	0	0	0	0	0	0	0	0	0	0	0	0	0	0	0.000661667	0	0	0	0	0	0	0	0	0	0	0	0	0	0	0	0	0
k__Fungi	p__Basidiomycota	c__Malasseziomycetes	o__Malasseziales	Other	Other	o__Malasseziales;Other	0.238626	0.160275	0.00250306	0.00375879	0.00550838	0.00172437	0.00271578	0.00076643	0.0514529	0.00389342	0.00114995	0.830454	0.00453216	0.00386816	0.00524439	0.00760772	0.0150205	0.00630196	0.00473416	0.125555	0.00134865	0.00741982	0.00302279	0.0037543	0.0423601	0.00573445	0.00204876	0.00527144	0.00243527	0.00760135	0.751541	0.00636943	0.0340573	0.00015647	0.00388246	0.16502	0.000662565	0.00392106	0.00639468	0.0035136	0.560641	0.00256035	0.352239
k__Fungi	p__Basidiomycota	c__Malasseziomycetes	o__Malasseziales	f__Malasseziaceae	g__Malassezia	g__Malassezia;Other	0	0	0	0	0	0	0	0	0.0415757	0	0	0	0	0	0	0	0	0	0	0	4.995e-05	0	0	0	0	0	0	0	0	0	0	0.000318471	0	0	0	0	0	0	0.00102315	0	0	0	0
k__Fungi	p__Basidiomycota	c__Malasseziomycetes	o__Malasseziales	f__Malasseziaceae	g__Malassezia	s__Malassezia_globosa	0.00394615	0.0233064	0.319575	0.328551	0.0700679	0.466905	0.158873	0.0565242	0.0492707	0.0396642	0	0.00430252	0.00894071	0.00795424	0.465911	0.0148696	0.0190188	0.0658353	0	0.202126	0.28951	0.0169938	0.0215827	0.155491	0.0152967	0.0180856	0.103667	0.0195909	0.0810049	0.00878378	0.00995733	0.000636943	0.0148075	0.186434	0.00197929	0.0197597	0.00302887	0.198536	0.0317176	0.0412466	0.158103	0.288222	0.000331675
k__Fungi	p__Basidiomycota	c__Malasseziomycetes	o__Malasseziales	f__Malasseziaceae	g__Malassezia	s__Malassezia_restricta	0.40506	0.451518	0.456426	0.190647	0.847175	0.406553	0.216753	0.138724	0.563799	0.722188	0.184913	0.149647	0.890775	0.9696	0.423747	0.918113	0.821158	0.887235	0.25528	0.409097	0.391658	0.0519387	0.365758	0.753989	0.12708	0.737097	0.297685	0.967585	0.699821	0.970777	0.0237079	0.122611	0.773516	0.00852762	0.888855	0.612016	0.401988	0.649588	0.696636	0.0233731	0.0643853	0.27981	0.0104478
k__Fungi	p__Basidiomycota	c__Malasseziomycetes	o__Malasseziales	f__Malasseziaceae	g__Malassezia	s__Malassezia_slooffiae	0	0	0	0	0	0	0	0	0	0	0	0	0	0	0	0	0	0	0	0	0	0	0	0	0	0	0	0	0	0	0	0	0	0	0	0	0	0.000130702	0	0	0	0	0
k__Fungi	p__Basidiomycota	c__Malasseziomycetes	o__Malasseziales	f__unidentified	g__unidentified	s__Malasseziales_sp	0.000464253	0	0.000153249	0	0.00763959	0.000132644	0.000169736	0.00229929	0.00401975	4.05564e-05	0	0.00295798	0.00819909	0	0.00272708	0.026212	0.000108061	0	0.000364166	0	4.995e-05	0.000478698	0.000120912	0.00104286	0.000672382	0.0244817	0.0179267	0	0.0874135	0	0.00142248	0.000318471	0.062121	0	0	0.000267023	0	0.000653509	0.0079294	0	0	0	0.000829187
k__Fungi	p__Basidiomycota	c__Microbotryomycetes	o__Microbotryomycetes_ord_Incertae_sedis	f__Microbotryomycetes_fam_Incertae_sedis	g__Colacogloea	s__Colacogloea_terpenoidalis	0	0	0	0	0	0	0	0	0	0	0	0	0	0.00294198	0	0	0	0	0	0	0	0	0	0	0	0	0	0	0	0	0	0	0	0	0	0	0	0	0	0	0	0	0
k__Fungi	p__Basidiomycota	c__Microbotryomycetes	o__Sporidiobolales	f__Sporidiobolaceae	g__Rhodosporidiobolus	g__Rhodosporidiobolus;Other	0	0	0	0	0	0	0	0	0	0	0	0	0	0	0	0	0	0	0	0	0	0	0	0	0	0	0	0	0	0	0	0	0	0	0	0	0	0	0	0	0	0	0
k__Fungi	p__Basidiomycota	c__Microbotryomycetes	o__Sporidiobolales	f__Sporidiobolaceae	g__Rhodosporidiobolus	s__Rhodosporidiobolus_fluvialis	0	0	0	0	0	0	0	0	0	0	0	0	0	0	0	0	0	0	0	0	0	0	0	0	0	0	0	0	0	0	0	0	0	0	0	0	0	0	0	0	0	0	0
k__Fungi	p__Basidiomycota	c__Microbotryomycetes	o__Sporidiobolales	f__Sporidiobolaceae	g__Rhodotorula	g__Rhodotorula;Other	0	0	0	0.00230377	0.00288534	0	0	0	0	0.019386	0	0	0	5.44811e-05	0	0	0.00313378	0	0	0	0.0296204	0.000239349	0	0	0	0	0	0	0	0	0	0	0	0	0	0	0	0	0	0.0125267	0.034637	0	0
k__Fungi	p__Basidiomycota	c__Microbotryomycetes	o__Sporidiobolales	f__Sporidiobolaceae	g__Rhodotorula	s__Rhodotorula_mucilaginosa	0	0	0	0.000161668	0.00265582	0	0	0	0	0.0112341	0	0	0	5.44811e-05	0	0	0.00172898	0	0	0	0.0311688	0	0	0	0	0	0	0	0	0	0	0	0	0	0	0	0	0	0	0.010388	0.0185147	0.000365764	0
k__Fungi	p__Basidiomycota	c__Pucciniomycetes	o__Pucciniales	f__Melampsoraceae	g__Melampsora	g__Melampsora;Other	0	0	0	0.00351629	0	0	0	0	0	0	0	0	0	0	0	0	0.000108061	0	0	0	4.995e-05	0	0	0	0	0	0	0	0	0	0	0	0	0	0	0	0	0	0	0	0	0	0
k__Fungi	p__Basidiomycota	c__Tremellomycetes	Other	Other	Other	c__Tremellomycetes;Other	0	0	0	0	0	0	0	0.00076643	0	0	0	0	0	0	0	0	0	0	0	0	0	0	0	0	0	0	0	0	0	0	0	0	0	0	0	0	0	0	0	0	0	0	0
k__Fungi	p__Basidiomycota	c__Tremellomycetes	o__Cystofilobasidiales	Other	Other	o__Cystofilobasidiales;Other	0	0	0	0	0	0	0	0	0	0	0	0	0	0	0	0	0	0	0	0	0	0	0	0	0.0075643	0	0	0	0	0	0	0	0	0	0	0	0	0	0	0	0	0	0
k__Fungi	p__Basidiomycota	c__Tremellomycetes	o__Cystofilobasidiales	f__Cystofilobasidiaceae	g__Cystofilobasidium	g__Cystofilobasidium;Other	0	0	0.00786678	0	0	0	0	0	0	0	0	0	0	0	0.00797147	0	0	0	0	0	0	0	0	0	0	0	0	0	0	0	0	0	0	7.8235e-05	0	0	0	0	0	0	0	0	0
k__Fungi	p__Basidiomycota	c__Tremellomycetes	o__Filobasidiales	f__Filobasidiaceae	g__Filobasidium	s__Filobasidium_magnum	0	0	0	0	0	0	0	0.0174363	0	0	0	0	0	0	0	0	0	0	0	0	0	0	0	0	0	0	0	0	0	0	0	0	0	0	0	0	0	0	0	0	0	0.0599854	0
k__Fungi	p__Basidiomycota	c__Tremellomycetes	o__Filobasidiales	f__Filobasidiaceae	g__Naganishia	g__Naganishia;Other	0	0	0	0	0	0.00225494	0	0	0	0	0	0	0	0	0	0	0	0	0	0	0	0	0	0	0	0	0.0113706	0	0	0	0	0	0	0	0	0	0	0	0	0	0	0	0
k__Fungi	p__Basidiomycota	c__Tremellomycetes	o__Holtermanniales	f__Holtermanniales_fam_Incertae_sedis	g__Holtermanniella	s__Holtermanniella_takashimae	0	0	0	0.00028292	0	0	0	0	0	0	0	0	0	0	0	0	0	0	0	0	0	0	0	0	0	0	0	0	0	0	0	0	0	0	0	0	0	0	0	0	0	0	0
k__Fungi	p__Basidiomycota	c__Tremellomycetes	o__Tremellales	Other	Other	o__Tremellales;Other	0	0	0	0	0	0	0	0	0	0	0	0	0	0	0	0	0	0	0	0	0	0	0	0	0	0	0	0	0	0	0	0	0	0	0	0	0	0	0	0	0	0	0
k__Fungi	p__Basidiomycota	c__Tremellomycetes	o__Tremellales	f__Bulleribasidiaceae	g__Hannaella	g__Hannaella;Other	0	0	0	0	0	0	0	0.0153286	0	0	0	0	0	0	0	0	0	0	0	0	0	0	0	0	0	0	0	0	0	0	0	0	0	0	0	0	0	0	0	0	0	0	0
k__Fungi	p__Basidiomycota	c__Tremellomycetes	o__Tremellales	f__Bulleribasidiaceae	g__Hannaella	s__Hannaella_sp	0	0	0	0	0	0	0	0.0251006	0	0	0	0	0	0	0	0	0	0	0	0	0	0	0	0	0	0	0	0	0	8.44595e-05	0	0	0	0	0	0	0	0	0	0	0	0	0
k__Fungi	p__Basidiomycota	c__Tremellomycetes	o__Tremellales	f__Bulleribasidiaceae	g__Vishniacozyma	g__Vishniacozyma;Other	0	0	0	0	0	0	0	0	0	0	0	0	0	0	0	0	0	0	0	0	0	0	0	0	0	0	0	0	0	0	0	0	0	0	0	0	0	0	0	0	0	0	0
k__Fungi	p__Basidiomycota	c__Tremellomycetes	o__Tremellales	f__Tremellaceae	g__Cryptococcus	g__Cryptococcus;Other	0	0	0	0	0	0.000265287	0	0	0	0	0	0	0	0	0	0	0	0	0	0	0	0	0	0	0	0	0.000102438	0	0	0	0	0	0	0	0	0	0	0	0	0	0	0	0
k__Fungi	p__Basidiomycota	c__Tremellomycetes	o__Trichosporonales	f__Trichosporonaceae	g__Trichosporon	g__Trichosporon;Other	0	0	0	0	0	0	0.000254604	0	0	0	0	0	0	0	0	0	0	0	0	0	0	0	0	0	0	0	0	0	0	0	0	0	0	0	0	0	0	0	0	0	0	0	0
k__Fungi	p__Basidiomycota	c__Ustilaginomycetes	o__Ustilaginales	f__Ustilaginaceae	g__Moesziomyces	g__Moesziomyces;Other	0.00116063	0	0	0.00428421	0	0	0.0666214	0	0	0	0	0	0	0	0.000209776	0	0.000108061	0	0	0	0	0	0	0.000417145	0	0	0	0	0	0	0	0	0	0	0	0	0	0	0	0	0	0	0
k__Fungi	p__Basidiomycota	c__Wallemiomycetes	o__Wallemiales	f__Wallemiales_fam_Incertae_sedis	g__Wallemia	g__Wallemia;Other	0	0	0	0	0	0	0	0	0	0	0	0	0	0	0	0.0028356	0	0	0	0	0	0	0	0.000104286	0	0	0	0	0	0	0	0	0	0	0	0	0	0.00209123	0	0	0	0	0
k__Fungi	p__Basidiomycota	c__Wallemiomycetes	o__Wallemiales	f__Wallemiales_fam_Incertae_sedis	g__Wallemia	s__Wallemia_muriae	0	0	0	0	0	0	0	0	0	0	0	0	0	0	0	0	0	0	0	0	0	0	0	0	0	0	0	0	0	0	0	0	0	0	0	0	0	0.0108483	0	0	0	0	0
k__Fungi	p__Basidiomycota	c__Wallemiomycetes	o__Wallemiales	f__Wallemiales_fam_Incertae_sedis	g__Wallemia	s__Wallemia_sebi	0	0	0	0	0	0	0.00280064	0	0	0	0	0	0	0	0	0	0	0	0	0	0	0	0	0	0	0	0	0	0	0	0	0	0	0	0	0	0	0.0107176	0	0	0	0	0
k__Fungi	p__Mucoromycota	c__Mucoromycetes	o__Mucorales	f__Mucoraceae	g__Mucor	s__Mucor_racemosus	0	0	0	0	0	0	0	0	0	0	0	0	0	0	0	0	0	0	0	0	0	0	0	0	0	0	0	0	0	0	0	0	0	0	0	0	0	0	0	0	0	0	0
k__Fungi	p__unidentified	c__unidentified	o__unidentified	f__unidentified	g__unidentified	s__Fungi_sp	0	0.000347856	0	0.0204915	0.000426243	0.00119379	0.000933548	0.0887143	0.00103365	8.11129e-05	0.000229991	0.000134454	0.00358452	0.00375919	0.000629327	0.00186735	0.000648368	0.00415661	0.00254916	0	0	0.000239349	0	0.000208572	0.00168095	0.00110278	0.000307314	0	0.0316585	8.44595e-05	0	0.000636943	0	0.00453763	0	0	0.000378609	0.000130702	0.000383681	0	0	0.000365764	0
k__Plantae	p__unidentified	c__unidentified	o__unidentified	f__unidentified	g__unidentified	s__Plantae_sp	0.158774	0.200887	0.0878116	0.197397	0.0119676	0.00172437	0.125774	0.307147	0.16883	0.0581174	0.206302	0.000739496	0.047052	0.00190684	0.0209776	0.0049796	0.0735898	0.0119335	0.192644	0.0738797	0.165135	0.353758	0	0.00323287	0.0813582	0.0149978	0.284266	0.00102282	0.0399897	0.00346284	0.122333	0.868153	0.035256	0.00078235	0.0363124	0.0157543	0.0849976	0.000784211	0.0145799	0.641002	0.0334928	0.140088	0.245937
[truncated: 32 more columns]
