# Supplementary material for: Upper respiratory tract mycobiome alterations in different kinds of pulmonary disease
Source: Front Microbiol. 2023 Mar 23;14:1117779. doi: 10.3389/fmicb.2023.1117779 (PMC10076636; doi:10.3389/fmicb.2023.1117779)
Supplement: Supplementary file 5 [file Table_4.xlsx]

## Sheet: genus level
Table S4. The relative abundance of the identified OUT at the genus and species level in each group.
Genus	Healthy control	Interstitial lung disease	Bacterial pneumonia	Fungal pneumonia	Asthma	Lung cancer	average
g__Malassezia	0.235437	0.653749	0.718629	0.617128	0.462187	0.707547	0.56578
k__Plantae;unidentified	0.309099	0.0597377	0.089177	0.0955635	0.0442101	0.140245	0.123005
o__Malasseziales;Other	0.131444	0.0155007	0.0620408	0.0888834	0.174849	0.0323734	0.0841819
g__Candida	0.138575	0.0629867	0.0685414	0.0853997	0.0463472	0.0220146	0.0706441
o__Malasseziales;unidentified	0.000119335	0.0262389	0.0111055	0.000598782	0.138912	0.0125617	0.0315894
p__Ascomycota;unidentified	0.0177263	0.0357328	0.00363636	0.00987078	0.0191623	0.0118906	0.0163365
g__Alternaria	0.0111375	0.0542243	0.00375228	0.00383733	0.014719	0.00743639	0.0158511
g__Spencermartinsia	0	0	0.000238539	9.50559e-05	0.0562164	5.80316e-05	0.00943467
g__Aspergillus	0.0156177	0.00391214	0.00766997	0.00671103	0.00162761	0.0106507	0.0076982
c__Saccharomycetes;unidentified	0.0142028	0.0131634	0.000473965	0.00819935	7.55698e-06	7.73754e-05	0.00602075
g__Rhodotorula	0.013728	0.00159664	0.00310682	0.0102352	0	0.00740708	0.00601229
k__Fungi;unidentified	0.000349277	0.00738636	0.00450077	0.00958084	0.00193805	0.00178213	0.00425624
g__Zygosaccharomyces	0.0224046	0	0.000314676	0.00215113	0	0	0.00414507
g__Knufia	8.69641e-06	0.00465156	0.00223524	0.00318319	0.00988889	0.00270633	0.00377899
g__Cladosporium	0.0047767	0.00266151	0.00183517	0.00639429	0.00454295	0.00229644	0.00375118
g__Schizophyllum	3.39766e-05	0.0108001	0	0.000500867	0.000438294	0.0043858	0.00269317
g__Penicillium	0	0.00131153	0.00260641	0.00189464	0.00424277	0.00601225	0.00267793
g__Flammulina	0.0158309	0	0	0	0	0	0.00263848
g__Debaryomyces	0	0.0015448	0.00698105	0.00485861	7.55698e-06	0.000125231	0.00225288
g__Ascochyta	0.00705207	1.30509e-05	0.00336347	2.35304e-05	0	0.00158963	0.00200696
g__Trichophyton	0.00998342	0	0.000460058	0	0.000718391	0.000482683	0.00194076
g__Coriolopsis	0	0.00172103	0	0	0.00870399	0.000887176	0.00188537
g__Talaromyces	0.00924079	0	0.000358304	0.000143892	0	0	0.00162383
g__Gibellulopsis	0.00251275	0	9.88015e-06	0.00665391	0	0	0.00152942
g__Acremonium	0.00784393	0.000255084	0	0.000634306	0	0	0.00145555
f__Pleosporaceae;unidentified	0.00871475	0	0	0	0	0	0.00145246
g__Filobasidium	0.00599854	0	0	0.00158512	0	0	0.00126394
f__Hypocreales_fam_Incertae_sedis;Other	0	0.00604272	3.70796e-05	0	0	0.00119176	0.00121193
g__Cystofilobasidium	0	3.91175e-06	0.000576875	0.000715161	0	0.00596524	0.0012102
g__Irpex	1.82882e-05	0.00327168	0	0.0025161	3.85427e-05	0.000895837	0.00112341
o__Agaricales;Other	0	4.41112e-05	0	0.00592242	0	1.14448e-05	0.000996329
g__Pyrenophora	0	6.39468e-06	0	0.00576019	0	0	0.000961098
p__Ascomycota;Other	0.00435232	0.000670123	4.32032e-05	7.72774e-05	0.000111524	0.000385087	0.000939923
g__Fusarium	0	0.000608669	0.00025068	0.00253297	0	0.00193439	0.000887785
g__Lectera	0	1.48815e-05	0	0	0	0.00508149	0.000849395
k__Fungi;Other	0.00126124	0.000379103	0.00117995	0.000794044	0.000433842	0.00104806	0.000849373
o__Eurotiales;Other	0	0.000218441	0.000677482	0.00153418	0.00137933	0.000511723	0.000720194
g__Lentinula	0.00348186	0.000397202	0	0	0	0	0.00064651
g__Moesziomyces	0	0.00333107	0.000358514	0	0	9.67193e-05	0.000631051
g__Hannaella	0	0	6.03282e-06	0.00367538	0	0	0.000613569
g__Phaeosphaeria	1.30856e-05	0.00351733	0	0	0	8.2713e-05	0.000602188
o__Hypocreales;unidentified	0.00356553	0	0	0	0	1.03004e-05	0.000595971
f__Didymellaceae;Other	0.000137994	0.00168173	9.72414e-05	0.000812168	0	0.000657311	0.000564408
g__Peniophora	0	0.0020593	0	0	0.00107807	4.69869e-05	0.000530725
g__Wallemia	0	0.000243504	0.000209992	0.00225636	0	0.000283382	0.000498873
g__Diaporthe	0	4.14903e-06	0	0	0	0.00289381	0.000482993
c__Sordariomycetes;Other	0	0.00211029	8.20358e-06	0.000539985	0.00016276	0	0.000470207
g__Plectosphaerella	0	2.10737e-05	0	0	0.0027036	0	0.000454113
g__Resupinatus	0.00267008	0	0	0	0	0	0.000445013
o__Tremellales;Other	0	0.00247326	0	0	1.85874e-05	0	0.000415308
g__Aplosporella	0	0.00212459	8.91975e-06	0	0	1.93439e-05	0.00035881
f__Sporormiaceae;Other	0	0.00190756	2.06719e-05	8.82511e-05	0	3.86877e-05	0.000342528
f__Nectriaceae;Other	0	0	0	0.00195091	0	0	0.000325152
c__Agaricomycetes;Other	0	0.00191643	0	0	0	2.13577e-05	0.000322965
o__Polyporales;Other	0	0.00160996	0	0	0	0.000214018	0.000303997
f__Phyllostictaceae;Other	3.64166e-05	0.0001166	0.00163239	0	0	1.11737e-05	0.00029943
f__Thelebolaceae;Other	0	2.18531e-05	0	0	0	0.00171773	0.00028993
o__Pleosporales;unidentified	0	2.1217e-05	4.17071e-05	0.00165479	0	0	0.000286286
g__Coprinopsis	0	6.94616e-05	0	0	0.00153971	0	0.000268196
g__Stagonospora	0	0.00141908	3.41927e-05	0	0	1.93439e-05	0.000245436
g__Chaetomium	0.000877835	0	0	0	0.000497413	0	0.000229208
g__Trechispora	0	1.70328e-05	0	0.000254966	0	0.00100172	0.000212286
c__Eurotiomycetes;unidentified	0.00125228	4.2434e-06	0	1.22338e-05	0	3.43345e-06	0.000212032
g__Naganishia	0	0	0	0	0.000281868	0.000947552	0.000204903
g__Ochroconis	0	0	0	0.00106255	0	0	0.000177092
f__Meruliaceae;unidentified	0	0	0	0	4.06901e-05	0.000929778	0.000161745
o__Pleosporales;Other	0	0.000390863	0.000254828	0.00030543	0	0	0.00015852
g__Porostereum	0	0.000908203	0	0	0	0	0.000151367
f__Chaetomiaceae;Other	0	0	0	0	0.000878764	0	0.000146461
f__Xylariaceae;unidentified	0	0	0.000860777	0	0	0	0.000143463
g__Antrodia	0	0.000847486	0	0	0	0	0.000141248
g__Daedaleopsis	0	0.000837785	0	0	0	0	0.000139631
g__Didymella	5.21785e-05	4.2434e-06	8.20358e-06	0.00074626	0	8.5365e-06	0.00013657
g__Phaeoacremonium	0	0	0	0	0.000812442	0	0.000135407
g__Kazachstania	0	1.68916e-05	0.00069212	4.54091e-06	0	0	0.000118925
f__Trichomeriaceae;unidentified	0	0	0.000686692	0	0	0	0.000114449
c__Leotiomycetes;Other	0	0	0	0.000644498	0	0	0.000107416
g__Hypoxylon	0	0.000589897	1.20656e-05	0	0	0	0.000100327
o__Saccharomycetales;unidentified	0	0	0	0.000587878	0	0	9.79797e-05
g__Mucor	0	0.000569126	0	0	0	0	9.48543e-05
f__Corticiaceae;Other	0	0	0	0	0.000488281	0	8.13802e-05
g__Stagonosporopsis	0	0.000145076	0	0.000317153	0	8.5365e-06	7.84609e-05
g__Pneumocystis	0	0.000378215	7.71867e-06	0	0	0	6.43222e-05
o__Cystofilobasidiales;Other	0	0.000378215	0	0	0	0	6.30358e-05
g__Neofusicoccum	0	0	0	0	0.000355178	0	5.91963e-05
g__Scopulariopsis	0	2.55787e-05	0	0	0	0.000312444	5.63372e-05
c__Exobasidiomycetes;Other	0	0	0	0	0	0.000337451	5.62418e-05
o__Hypocreales;Other	0	0	0	0.000290269	0	1.37338e-05	5.06671e-05
g__Haptocillium	0	0	0	0	0	0.000295277	4.92128e-05
f__Phaeosphaeriaceae;Other	0	0	0.00028104	0	0	0	4.68399e-05
g__Melampsora	0	0	0.000258882	4.54091e-06	0	0	4.39038e-05
f__Irpicaceae;Other	0	0.000245356	0	6.11154e-06	0	3.43345e-06	4.24835e-05
g__Agaricus	0.000246798	0	0	0	0	0	4.1133e-05
g__Exophiala	0	0	0.000237124	0	0	0	3.95206e-05
f__Tricholomataceae;Other	0	0	0	0	0.000223048	0	3.71747e-05
g__Podosphaera	0	0.000148418	0	1.62643e-05	0	0	2.7447e-05
g__Fusicolla	0	0	0.000161443	0	0	0	2.69072e-05
g__Psathyrella	0	0.000160957	0	0	0	0	2.68261e-05
g__Colacogloea	0	0.000147099	0	0	0	0	2.45165e-05
g__Saccharomyces	3.0553e-05	8.19027e-05	1.15477e-05	2.17504e-05	0	0	2.42923e-05
g__Boeremia	0.000104357	0	0	0	0	3.86877e-05	2.38408e-05
g__Pichia	0	0	0	0.000121932	0	3.81493e-06	2.09578e-05
g__Phallus	0	0	0.000123502	0	0	0	2.05837e-05
g__Endomelanconiopsis	0	0	0	0	0.000120912	0	2.01519e-05
g__Meyerozyma	0	1.34442e-05	9.52689e-05	9.18482e-06	0	0	1.96496e-05
f__Tilachlidiaceae;unidentified	0	0	0	0.000105718	0	0	1.76196e-05
g__Sistotremastrum	0	0	0	0	0	0.000100563	1.67605e-05
f__Diaporthaceae;Other	0	0	0	0	0	9.82453e-05	1.63742e-05
g__Rhodosporidiobolus	0	9.74703e-05	0	0	0	0	1.6245e-05
g__Phoma	6.08749e-05	0	8.20358e-06	0	0	2.78804e-05	1.61598e-05
o__Polyporales;unidentified	0	8.0665e-05	0	1.22231e-05	0	0	1.54814e-05
g__Cryptococcus	0	4.8175e-05	0	0	3.31609e-05	8.5365e-06	1.49787e-05
f__Stachybotryaceae;Other	0	8.29057e-05	0	6.11154e-06	0	0	1.48362e-05
g__Bjerkandera	0	0	0	8.55615e-05	0	0	1.42602e-05
g__Curvularia	0	0	3.74207e-06	7.945e-05	0	0	1.38653e-05
g__Megasporoporia	0	7.51654e-06	0	0	6.67557e-05	8.54307e-06	1.38025e-05
g__Hanseniaspora	0	0	0	0	0	8.11591e-05	1.35265e-05
g__Vishniacozyma	0	0	0	7.31892e-05	0	0	1.21982e-05
c__Tremellomycetes;Other	0	0	0	6.96755e-05	0	0	1.16126e-05
f__Hymenochaetaceae;Other	0	0	0	0	0	6.18022e-05	1.03004e-05
f__Pleosporaceae;Other	0	0	0	6.11688e-05	0	0	1.01948e-05
o__Capnodiales;Other	0	4.02801e-05	2.88694e-06	0	1.65804e-05	0	9.95791e-06
c__Dothideomycetes;unidentified	0	4.98723e-05	0	0	0	0	8.31205e-06
g__Peniophorella	0	4.70546e-05	0	0	0	0	7.84243e-06
f__Coriolaceae;Other	0	0	0	0	0	3.86059e-05	6.43432e-06
g__Issatchenkia	0	0	2.342e-06	3.48377e-05	0	0	6.19662e-06
g__Chalastospora	0	3.30834e-05	0	0	0	0	5.5139e-06
g__Microstroma	0	3.30834e-05	0	0	0	0	5.5139e-06
g__Entoloma	0	0	0	3.05577e-05	0	0	5.09295e-06
g__Hymenochaete	0	0	0	3.05577e-05	0	0	5.09295e-06
o__Saccharomycetales;Other	0	0	7.71867e-06	2.18534e-05	0	0	4.92868e-06
g__Zymoseptoria	0	0	2.8104e-05	0	0	0	4.68399e-06
o__Chaetothyriales;unidentified	0	2.72405e-06	1.54373e-05	3.92255e-06	0	0	3.68066e-06
g__Ganoderma	0	0	0	1.83346e-05	0	3.43345e-06	3.62801e-06
g__Trichothecium	0	2.0771e-05	0	0	0	0	3.46184e-06
g__Holtermanniella	0	0	2.02086e-05	0	0	0	3.36809e-06
g__Preussia	0	1.69736e-05	0	0	0	0	2.82893e-06
g__Passalora	0	1.16817e-05	0	4.64391e-06	0	0	2.72093e-06
g__Trichosporon	0	1.27302e-05	0	0	0	0	2.1217e-06
g__Entodesmium	0	8.17216e-06	0	0	0	0	1.36203e-06
f__Lentitheciaceae;Other	0	3.36104e-06	0	0	0	0	5.60174e-07

## Sheet: species level
Species	Healthy control	Interstitial lung disease	Bacterial pneumonia	Fungal pneumonia	Asthma	Lung cancer	average
s__Malassezia_restricta	0.174461	0.572628	0.585443	0.469227	0.365476	0.661903	0.471523
s__Plantae_sp	0.309099	0.0597377	0.089177	0.0955635	0.0442101	0.140245	0.123005
s__Malassezia_globosa	0.0609634	0.0810629	0.130216	0.147884	0.0967109	0.0456176	0.0937425
o__Malasseziales;Other	0.131444	0.0155007	0.0620408	0.0888834	0.174849	0.0323734	0.0841819
s__Candida_railenensis	0.0652512	0.0196286	0.0499428	0.0600764	0.00476071	0.0143819	0.0356736
s__Malasseziales_sp	0.000119335	0.0262389	0.0111055	0.000598782	0.138912	0.0125617	0.0315894
s__Ascomycota_sp	0.0177263	0.0357328	0.00363636	0.00987078	0.0191623	0.0118906	0.0163365
g__Alternaria;Other	0.0100402	0.0520607	0.00363807	0.00371076	0.014181	0.00706588	0.0151161
g__Candida;Other	0.0227919	0.00569072	0.0104873	0.0126359	0.0325816	0.00629077	0.0150797
s__Candida_glabrata	0.0484925	0.03571	3.74207e-06	0	0	1.12552e-05	0.0140362
s__Spencermartinsia_viticola	0	0	0.000238539	8.31739e-05	0.0533749	3.86877e-05	0.00895589
s__Saccharomycetes_sp	0.0142028	0.0131634	0.000473965	0.00819935	7.55698e-06	7.73754e-05	0.00602075
g__Aspergillus;Other	0.0155994	0.0010267	0.00250167	0.00558016	0.00162761	0.00594136	0.00537948
s__Fungi_sp	0.000349277	0.00738636	0.00450077	0.00958084	0.00193805	0.00178213	0.00425624
s__Zygosaccharomyces_rouxii	0.0224046	0	0.000314676	0.000147956	0	0	0.00381121
g__Knufia;Other	8.69641e-06	0.00465156	0.00223524	0.00318319	0.00988889	0.00270633	0.00377899
g__Rhodotorula;Other	0.00824948	0.00100921	0.00217779	0.00541332	0	0.0030233	0.00331218
s__Cladosporium_sphaerospermum	0.00436908	0.0012011	0.00150863	0.00593507	0.00271837	0.0020238	0.00295934
s__Candida_santamariae	0.00200042	0.00115282	0.00542819	0.00627831	0.000140824	0.00123516	0.00270595
s__Rhodotorula_mucilaginosa	0.00547853	0.000587424	0.000929031	0.00482185	0	0.00438379	0.0027001
s__Schizophyllum_commune	3.39766e-05	0.0108001	0	0.000500867	0.000438294	0.0043858	0.00269317
s__Flammulina_velutipes	0.0158309	0	0	0	0	0	0.00263848
s__Candida_sp	2.61712e-05	0.000206303	0.00235453	0.00610054	0.0063859	8.2713e-05	0.00252603
g__Penicillium;Other	0	0.00131153	0.00259773	0.00100617	0.00411443	0.0051855	0.00236923
g__Ascochyta;Other	0.00705207	1.30509e-05	0.00336347	2.35304e-05	0	0.00158963	0.00200696
s__Trichophyton_rubrum	0.00998342	0	0.000460058	0	0.000718391	0.000482683	0.00194076
s__Coriolopsis_gallica	0	0.00172103	0	0	0.00870399	0.000887176	0.00188537
g__Talaromyces;Other	0.00924079	0	2.07578e-05	0	0	0	0.00154359
g__Debaryomyces;Other	0	0.0015448	0.00553016	0.00206957	7.55698e-06	0.000106788	0.00154315
g__Gibellulopsis;Other	0.00251275	0	9.88015e-06	0.00665391	0	0	0.00152942
s__Pleosporaceae_sp	0.00871475	0	0	0	0	0	0.00145246
s__Acremonium_charticola	0.00784393	2.02782e-06	0	0	0	0	0.00130766
s__Filobasidium_magnum	0.00599854	0	0	0.00158512	0	0	0.00126394
f__Hypocreales_fam_Incertae_sedis;Other	0	0.00604272	3.70796e-05	0	0	0.00119176	0.00121193
g__Cystofilobasidium;Other	0	3.91175e-06	0.000576875	0.000715161	0	0.00596524	0.0012102
g__Irpex;Other	1.82882e-05	0.00327168	0	0.0025161	3.85427e-05	0.000895837	0.00112341
s__Aspergillus_penicillioides	0	0.000417694	0.00442836	0.00113088	0	1.68013e-05	0.000998955
o__Agaricales;Other	0	4.41112e-05	0	0.00592242	0	1.14448e-05	0.000996329
g__Pyrenophora;Other	0	6.39468e-06	0	0.00576019	0	0	0.000961098
p__Ascomycota;Other	0.00435232	0.000670123	4.32032e-05	7.72774e-05	0.000111524	0.000385087	0.000939923
s__Aspergillus_fumigatus	1.82882e-05	0.000697652	8.37482e-06	0	0	0.00462468	0.0008915
g__Lectera;Other	0	1.48815e-05	0	0	0	0.00508149	0.000849395
k__Fungi;Other	0.00126124	0.000379103	0.00117995	0.000794044	0.000433842	0.00104806	0.000849373
g__Cladosporium;Other	0.000407619	0.00141449	0.00031909	0.000446696	0.00177483	0.000268365	0.00077185
s__Alternaria_alternata	0.00109729	0.00216362	0.000114206	0.000126576	0.000537991	0.000370505	0.000735031
o__Eurotiales;Other	0	0.000218441	0.000677482	0.00153418	0.00137933	0.000511723	0.000720194
s__Debaryomyces_hansenii	0	0	0.00145089	0.00278904	0	1.84422e-05	0.00070973
s__Fusarium_oxysporum	0	0.000608669	2.74655e-05	0.00152155	0	0.00187635	0.00067234
s__Lentinula_edodes	0.00340848	0.000397202	0	0	0	0	0.000634281
g__Moesziomyces;Other	0	0.00333107	0.000358514	0	0	9.67193e-05	0.000631051
g__Phaeosphaeria;Other	1.30856e-05	0.00351733	0	0	0	8.2713e-05	0.000602188
s__Hypocreales_sp	0.00356553	0	0	0	0	1.03004e-05	0.000595971
f__Didymellaceae;Other	0.000137994	0.00168173	9.72414e-05	0.000812168	0	0.000657311	0.000564408
g__Malassezia;Other	1.30856e-05	5.78795e-05	0.0029697	4.54091e-06	0	2.65393e-05	0.000511957
g__Spencermartinsia;Other	0	0	0	1.1882e-05	0.00284142	1.93439e-05	0.000478775
c__Sordariomycetes;Other	0	0.00211029	8.20358e-06	0.000539985	0.00016276	0	0.000470207
g__Plectosphaerella;Other	0	2.10737e-05	0	0	0.0027036	0	0.000454113
s__Resupinatus_sp	0.00267008	0	0	0	0	0	0.000445013
o__Tremellales;Other	0	0.00247326	0	0	1.85874e-05	0	0.000415308
s__Hannaella_sp	0	0	6.03282e-06	0.00228187	0	0	0.000381317
s__Diaporthe_phaseolorum	0	4.14903e-06	0	0	0	0.00225308	0.000376204
g__Aplosporella;Other	0	0.00212459	8.91975e-06	0	0	1.93439e-05	0.00035881
s__Candida_tropicalis	0	0	8.52439e-05	0	0.00205598	0	0.00035687
g__Peniophora;Other	0	0.0020593	0	0	0	4.27153e-06	0.000343928
f__Sporormiaceae;Other	0	0.00190756	2.06719e-05	8.82511e-05	0	3.86877e-05	0.000342528
s__Zygosaccharomyces_bisporus	0	0	0	0.00200317	0	0	0.000333862
s__Aspergillus_flavus	0	0.00125646	0.000712288	0	0	2.65393e-05	0.000332548
f__Nectriaceae;Other	0	0	0	0.00195091	0	0	0.000325152
c__Agaricomycetes;Other	0	0.00191643	0	0	0	2.13577e-05	0.000322965
o__Polyporales;Other	0	0.00160996	0	0	0	0.000214018	0.000303997
f__Phyllostictaceae;Other	3.64166e-05	0.0001166	0.00163239	0	0	1.11737e-05	0.00029943
f__Thelebolaceae;Other	0	2.18531e-05	0	0	0	0.00171773	0.00028993
s__Pleosporales_sp	0	2.1217e-05	4.17071e-05	0.00165479	0	0	0.000286286
s__Coprinopsis_cinerea	0	0	0	0	0.00151976	0	0.000253293
s__Penicillium_sp	0	0	8.68214e-06	0.000838518	8.15395e-05	0.000517738	0.00024108
g__Hannaella;Other	0	0	0	0.00139351	0	0	0.000232252
s__Wallemia_sebi	0	0.000140032	0	0.000974323	0	0.000275752	0.000231685
g__Chaetomium;Other	0.000877835	0	0	0	0.000497413	0	0.000229208
s__Trechispora_sp	0	1.70328e-05	0	0.000254966	0	0.00100172	0.000212286
s__Eurotiomycetes_sp	0.00125228	4.2434e-06	0	1.22338e-05	0	3.43345e-06	0.000212032
g__Naganishia;Other	0	0	0	0	0.000281868	0.000947552	0.000204903
s__Stagonospora_sp	0	0.00115174	0	0	0	0	0.000191957
s__Peniophora_sp	0	0	0	0	0.00107807	4.27153e-05	0.000186797
s__Wallemia_muriae	0	0	0	0.00109192	0	7.62986e-06	0.000183259
s__Ochroconis_mirabilis	0	0	0	0.00106255	0	0	0.000177092
g__Fusarium;Other	0	0	0.000223214	0.000784511	0	0	0.000167954
s__Meruliaceae_sp	0	0	0	0	4.06901e-05	0.000929778	0.000161745
o__Pleosporales;Other	0	0.000390863	0.000254828	0.00030543	0	0	0.00015852
s__Candida_albicans	0	4.2434e-06	0.000202086	0.000304033	0.000422155	4.27153e-06	0.000156131
g__Porostereum;Other	0	0.000908203	0	0	0	0	0.000151367
f__Chaetomiaceae;Other	0	0	0	0	0.000878764	0	0.000146461
s__Xylariaceae_sp	0	0	0.000860777	0	0	0	0.000143463
g__Antrodia;Other	0	0.000847486	0	0	0	0	0.000141248
g__Daedaleopsis;Other	0	0.000837785	0	0	0	0	0.000139631
g__Didymella;Other	5.21785e-05	4.2434e-06	8.20358e-06	0.00074626	0	8.5365e-06	0.00013657
g__Phaeoacremonium;Other	0	0	0	0	0.000812442	0	0.000135407
s__Trichomeriaceae_sp	0	0	0.000686692	0	0	0	0.000114449
c__Leotiomycetes;Other	0	0	0	0.000644498	0	0	0.000107416
g__Diaporthe;Other	0	0	0	0	0	0.00064073	0.000106788
s__Acremonium_sp	0	0	0	0.000634306	0	0	0.000105718
s__Hypoxylon_begae	0	0.000589897	1.20656e-05	0	0	0	0.000100327
s__Candida_tetrigidarum	0	0.000594051	6.03282e-06	0	0	0	0.000100014
s__Saccharomycetales_sp	0	0	0	0.000587878	0	0	9.79797e-05
g__Kazachstania;Other	0	8.4868e-06	0.000573558	4.54091e-06	0	0	9.77643e-05
s__Mucor_racemosus	0	0.000569126	0	0	0	0	9.48543e-05
g__Wallemia;Other	0	0.000103472	0.000209992	0.000190112	0	0	8.39293e-05
f__Corticiaceae;Other	0	0	0	0	0.000488281	0	8.13802e-05
s__Talaromyces_wortmannii	0	0	0.000337546	0.000143892	0	0	8.02397e-05
g__Stagonosporopsis;Other	0	0.000145076	0	0.000317153	0	8.5365e-06	7.84609e-05
g__Pneumocystis;Other	0	0.000378215	7.71867e-06	0	0	0	6.43222e-05
s__Aspergillus_sp	0	0.000379382	0	0	0	0	6.32304e-05
o__Cystofilobasidiales;Other	0	0.000378215	0	0	0	0	6.30358e-05
s__Penicillium_solitum	0	0	0	1.74189e-05	4.68084e-05	0.000309011	6.22063e-05
s__Neofusicoccum_parvum	0	0	0	0	0.000355178	0	5.91963e-05
g__Scopulariopsis;Other	0	2.55787e-05	0	0	0	0.000312444	5.63372e-05
c__Exobasidiomycetes;Other	0	0	0	0	0	0.000337451	5.62418e-05
g__Stagonospora;Other	0	0.000267334	3.41927e-05	0	0	1.93439e-05	5.34785e-05
o__Hypocreales;Other	0	0	0	0.000290269	0	1.37338e-05	5.06671e-05
s__Haptocillium_balanoides	0	0	0	0	0	0.000295277	4.92128e-05
f__Phaeosphaeriaceae;Other	0	0	0.00028104	0	0	0	4.68399e-05
g__Melampsora;Other	0	0	0.000258882	4.54091e-06	0	0	4.39038e-05
f__Irpicaceae;Other	0	0.000245356	0	6.11154e-06	0	3.43345e-06	4.24835e-05
g__Acremonium;Other	0	0.000253056	0	0	0	0	4.2176e-05
s__Agaricus_sp	0.000246798	0	0	0	0	0	4.1133e-05
g__Exophiala;Other	0	0	0.000237124	0	0	0	3.95206e-05
f__Tricholomataceae;Other	0	0	0	0	0.000223048	0	3.71747e-05
s__Fusarium_nisikadoi	0	0	0	0.000191608	0	0	3.19346e-05
s__Aspergillus_aculeatus	0	0.000126466	0	0	0	4.13565e-05	2.79704e-05
s__Psathyrella_candolleana	0	0.000160957	0	0	0	0	2.68261e-05
s__Colacogloea_terpenoidalis	0	0.000147099	0	0	0	0	2.45165e-05
s__Podosphaera_xanthii	0	0.000143405	0	0	0	0	2.39008e-05
g__Boeremia;Other	0.000104357	0	0	0	0	3.86877e-05	2.38408e-05
g__Fusicolla;Other	0	0	0.000138348	0	0	0	2.30579e-05
s__Kazachstania_barnettii	0	8.40477e-06	0.000118562	0	0	0	2.11611e-05
s__Pichia_kluyveri	0	0	0	0.000121932	0	3.81493e-06	2.09578e-05
s__Phallus_hadriani	0	0	0.000123502	0	0	0	2.05837e-05
g__Endomelanconiopsis;Other	0	0	0	0	0.000120912	0	2.01519e-05
s__Saccharomyces_cerevisiae	3.0553e-05	5.67333e-05	2.88694e-06	2.17504e-05	0	0	1.86539e-05
s__Tilachlidiaceae_sp	0	0	0	0.000105718	0	0	1.76196e-05
s__Sistotremastrum_sp	0	0	0	0	0	0.000100563	1.67605e-05
f__Diaporthaceae;Other	0	0	0	0	0	9.82453e-05	1.63742e-05
s__Phoma_sp	6.08749e-05	0	8.20358e-06	0	0	2.78804e-05	1.61598e-05
s__Fusarium_sp	0	0	0	3.5303e-05	0	5.80316e-05	1.55558e-05
s__Polyporales_sp	0	8.0665e-05	0	1.22231e-05	0	0	1.54814e-05
s__Cladosporium_sp	0	2.49647e-05	7.44901e-06	3.92255e-06	4.97413e-05	4.27153e-06	1.50582e-05
g__Cryptococcus;Other	0	4.8175e-05	0	0	3.31609e-05	8.5365e-06	1.49787e-05
g__Coprinopsis;Other	0	6.94616e-05	0	0	1.99553e-05	0	1.49028e-05
f__Stachybotryaceae;Other	0	8.29057e-05	0	6.11154e-06	0	0	1.48362e-05
g__Rhodosporidiobolus;Other	0	8.62668e-05	0	0	0	0	1.43778e-05
s__Bjerkandera_adusta	0	0	0	8.55615e-05	0	0	1.42602e-05
g__Megasporoporia;Other	0	7.51654e-06	0	0	6.67557e-05	8.54307e-06	1.38025e-05
g__Hanseniaspora;Other	0	0	0	0	0	8.11591e-05	1.35265e-05
s__Curvularia_intermedia	0	0	0	7.945e-05	0	0	1.32417e-05
g__Lentinula;Other	7.33725e-05	0	0	0	0	0	1.22287e-05
g__Vishniacozyma;Other	0	0	0	7.31892e-05	0	0	1.21982e-05
c__Tremellomycetes;Other	0	0	0	6.96755e-05	0	0	1.16126e-05
g__Meyerozyma;Other	0	1.34442e-05	5.48518e-05	0	0	0	1.13827e-05
f__Hymenochaetaceae;Other	0	0	0	0	0	6.18022e-05	1.03004e-05
f__Pleosporaceae;Other	0	0	0	6.11688e-05	0	0	1.01948e-05
o__Capnodiales;Other	0	4.02801e-05	2.88694e-06	0	1.65804e-05	0	9.95791e-06
s__Dothideomycetes_sp	0	4.98723e-05	0	0	0	0	8.31205e-06
s__Meyerozyma_guilliermondii	0	0	4.04171e-05	9.18482e-06	0	0	8.26699e-06
s__Candida_zeylanoides	1.30856e-05	0	2.28702e-05	4.54091e-06	0	8.5365e-06	8.1722e-06
s__Peniophorella_praetermissa	0	4.70546e-05	0	0	0	0	7.84243e-06
f__Coriolaceae;Other	0	0	0	0	0	3.86059e-05	6.43432e-06
s__Issatchenkia_orientalis	0	0	2.342e-06	3.48377e-05	0	0	6.19662e-06
g__Saccharomyces;Other	0	2.51693e-05	8.66081e-06	0	0	0	5.63836e-06
g__Chalastospora;Other	0	3.30834e-05	0	0	0	0	5.5139e-06
s__Microstroma_phylloplanum	0	3.30834e-05	0	0	0	0	5.5139e-06
s__Penicillium_oxalicum	0	0	0	3.25285e-05	0	0	5.42142e-06
s__Entoloma_flocculosum	0	0	0	3.05577e-05	0	0	5.09295e-06
g__Hymenochaete;Other	0	0	0	3.05577e-05	0	0	5.09295e-06
o__Saccharomycetales;Other	0	0	7.71867e-06	2.18534e-05	0	0	4.92868e-06
s__Cladosporium_herbarum	0	2.09586e-05	0	8.60474e-06	0	0	4.92722e-06
g__Zymoseptoria;Other	0	0	2.8104e-05	0	0	0	4.68399e-06
s__Fusicolla_violacea	0	0	2.30955e-05	0	0	0	3.84925e-06
s__Chaetothyriales_sp	0	2.72405e-06	1.54373e-05	3.92255e-06	0	0	3.68066e-06
s__Ganoderma_lucidum	0	0	0	1.83346e-05	0	3.43345e-06	3.62801e-06
s__Trichothecium_roseum	0	2.0771e-05	0	0	0	0	3.46184e-06
s__Holtermanniella_takashimae	0	0	2.02086e-05	0	0	0	3.36809e-06
s__Podosphaera_sp	0	1.12035e-06	0	1.62643e-05	0	0	2.89743e-06
s__Preussia_sp	0	1.69736e-05	0	0	0	0	2.82893e-06
s__Passalora_fulva	0	1.16817e-05	0	4.64391e-06	0	0	2.72093e-06
s__Aspergillus_westerdijkiae	0	0	1.45969e-05	0	0	0	2.43282e-06
g__Trichosporon;Other	0	1.27302e-05	0	0	0	0	2.1217e-06
s__Aspergillus_bisporus	0	7.78634e-06	4.68399e-06	0	0	0	2.07839e-06
s__Malassezia_slooffiae	0	0	0	1.1882e-05	0	0	1.98033e-06
s__Rhodosporidiobolus_fluvialis	0	1.12035e-05	0	0	0	0	1.86725e-06
s__Candida_ergatensis	0	0	8.66081e-06	0	0	0	1.44347e-06
g__Entodesmium;Other	0	8.17216e-06	0	0	0	0	1.36203e-06
g__Podosphaera;Other	0	3.89317e-06	0	0	0	0	6.48862e-07
g__Curvularia;Other	0	0	3.74207e-06	0	0	0	6.23678e-07
f__Lentitheciaceae;Other	0	3.36104e-06	0	0	0	0	5.60174e-07
