# Supplementary material for: Upper respiratory tract mycobiome alterations in different kinds of pulmonary disease
Source: Front Microbiol. 2023 Mar 23;14:1117779. doi: 10.3389/fmicb.2023.1117779 (PMC10076636; doi:10.3389/fmicb.2023.1117779)
Supplement: Supplementary file 6 [file Table_5.xlsx]

## Sheet: ILD vs. HC
Table S5. Comparison of each group of lung disease to the healthy control at the genus level.
Healthy control	Interstitial lung disease
k__Plantae;unidentified	g__Malassezia
g__Malassezia	g__Candida
g__Candida	k__Plantae;unidentified
o__Malasseziales;Other	g__Alternaria
g__Zygosaccharomyces	p__Ascomycota;unidentified
p__Ascomycota;unidentified	o__Malasseziales;unidentified
g__Flammulina	o__Malasseziales;Other
g__Aspergillus	c__Saccharomycetes;unidentified
c__Saccharomycetes;unidentified	g__Schizophyllum
g__Rhodotorula	k__Fungi;unidentified
g__Alternaria	f__Hypocreales_fam_Incertae_sedis;Other
g__Trichophyton	g__Knufia
g__Talaromyces	g__Aspergillus
f__Pleosporaceae;unidentified	g__Phaeosphaeria
g__Acremonium	g__Moesziomyces
g__Ascochyta	g__Irpex
g__Filobasidium	g__Cladosporium
g__Cladosporium	o__Tremellales;Other
p__Ascomycota;Other	g__Aplosporella
o__Hypocreales;unidentified	c__Sordariomycetes;Other
g__Lentinula	g__Peniophora
g__Resupinatus	c__Agaricomycetes;Other
g__Gibellulopsis	f__Sporormiaceae;Other
k__Fungi;Other	g__Coriolopsis
c__Eurotiomycetes;unidentified	f__Didymellaceae;Other
g__Chaetomium	o__Polyporales;Other
k__Fungi;unidentified	g__Rhodotorula
g__Agaricus	g__Debaryomyces
f__Didymellaceae;Other	g__Stagonospora
o__Malasseziales;unidentified	g__Penicillium
g__Boeremia	g__Porostereum
g__Phoma	g__Antrodia
g__Didymella	g__Daedaleopsis
f__Phyllostictaceae;Other	p__Ascomycota;Other
g__Schizophyllum	g__Fusarium
g__Saccharomyces	g__Hypoxylon
g__Irpex	g__Mucor
g__Phaeosphaeria	g__Lentinula
g__Knufia	o__Pleosporales;Other
	k__Fungi;Other
	g__Pneumocystis
	o__Cystofilobasidiales;Other
	g__Acremonium
	f__Irpicaceae;Other
	g__Wallemia
	o__Eurotiales;Other
	g__Psathyrella
	g__Podosphaera
	g__Colacogloea
	g__Stagonosporopsis
	f__Phyllostictaceae;Other
	g__Rhodosporidiobolus
	f__Stachybotryaceae;Other
	g__Saccharomyces
	o__Polyporales;unidentified
	g__Coprinopsis
	c__Dothideomycetes;unidentified
	g__Cryptococcus
	g__Peniophorella
	o__Agaricales;Other
	o__Capnodiales;Other
	g__Chalastospora
	g__Microstroma
	g__Scopulariopsis
	f__Thelebolaceae;Other
	o__Pleosporales;unidentified
	g__Plectosphaerella
	g__Trichothecium
	g__Trechispora
	g__Preussia
	g__Kazachstania
	g__Lectera
	g__Meyerozyma
	g__Ascochyta
	g__Trichosporon
	g__Passalora
	g__Entodesmium
	g__Megasporoporia
	g__Pyrenophora
	g__Didymella
	c__Eurotiomycetes;unidentified
	g__Diaporthe
	g__Cystofilobasidium
	f__Lentitheciaceae;Other
	o__Chaetothyriales;unidentified
The pink color represents common in both groups; box with no color or the green color represents specific to each group; the green color represents the specific species was identified in no less than two samples in that group.

## Sheet: BP vs. HC
Healthy control	Bacterial pneumonia
k__Plantae;unidentified	g__Malassezia
g__Malassezia	k__Plantae;unidentified
g__Candida	g__Candida
o__Malasseziales;Other	o__Malasseziales;Other
g__Zygosaccharomyces	o__Malasseziales;unidentified
p__Ascomycota;unidentified	g__Aspergillus
g__Flammulina	g__Debaryomyces
g__Aspergillus	k__Fungi;unidentified
c__Saccharomycetes;unidentified	g__Alternaria
g__Rhodotorula	p__Ascomycota;unidentified
g__Alternaria	g__Ascochyta
g__Trichophyton	g__Rhodotorula
g__Talaromyces	g__Penicillium
f__Pleosporaceae;unidentified	g__Knufia
g__Acremonium	g__Cladosporium
g__Ascochyta	f__Phyllostictaceae;Other
g__Filobasidium	k__Fungi;Other
g__Cladosporium	f__Xylariaceae;unidentified
p__Ascomycota;Other	g__Kazachstania
o__Hypocreales;unidentified	f__Trichomeriaceae;unidentified
g__Lentinula	o__Eurotiales;Other
g__Resupinatus	g__Cystofilobasidium
g__Gibellulopsis	c__Saccharomycetes;unidentified
k__Fungi;Other	g__Trichophyton
c__Eurotiomycetes;unidentified	g__Moesziomyces
g__Chaetomium	g__Talaromyces
k__Fungi;unidentified	g__Zygosaccharomyces
g__Agaricus	f__Phaeosphaeriaceae;Other
f__Didymellaceae;Other	g__Melampsora
o__Malasseziales;unidentified	o__Pleosporales;Other
g__Boeremia	g__Fusarium
g__Phoma	g__Spencermartinsia
g__Didymella	g__Exophiala
f__Phyllostictaceae;Other	g__Wallemia
g__Schizophyllum	g__Fusicolla
g__Saccharomyces	g__Phallus
g__Irpex	f__Didymellaceae;Other
g__Phaeosphaeria	g__Meyerozyma
g__Knufia	p__Ascomycota;Other
	o__Pleosporales;unidentified
	f__Hypocreales_fam_Incertae_sedis;Other
	g__Stagonospora
	g__Zymoseptoria
	f__Sporormiaceae;Other
	g__Holtermanniella
	o__Chaetothyriales;unidentified
	g__Hypoxylon
	g__Saccharomyces
	g__Gibellulopsis
	g__Aplosporella
	g__Didymella
	g__Phoma
	c__Sordariomycetes;Other
	g__Pneumocystis
	o__Saccharomycetales;Other
	g__Hannaella
	g__Curvularia
	o__Capnodiales;Other
	g__Issatchenkia

## Sheet: FP vs. HC
Healthy control	Fungal pneumonia
k__Plantae;unidentified	g__Malassezia
g__Malassezia	k__Plantae;unidentified
g__Candida	o__Malasseziales;Other
o__Malasseziales;Other	g__Candida
g__Zygosaccharomyces	g__Rhodotorula
p__Ascomycota;unidentified	p__Ascomycota;unidentified
g__Flammulina	k__Fungi;unidentified
g__Aspergillus	c__Saccharomycetes;unidentified
c__Saccharomycetes;unidentified	g__Aspergillus
g__Rhodotorula	g__Gibellulopsis
g__Alternaria	g__Cladosporium
g__Trichophyton	o__Agaricales;Other
g__Talaromyces	g__Pyrenophora
f__Pleosporaceae;unidentified	g__Debaryomyces
g__Acremonium	g__Alternaria
g__Ascochyta	g__Hannaella
g__Filobasidium	g__Knufia
g__Cladosporium	g__Fusarium
p__Ascomycota;Other	g__Irpex
o__Hypocreales;unidentified	g__Wallemia
g__Lentinula	g__Zygosaccharomyces
g__Resupinatus	f__Nectriaceae;Other
g__Gibellulopsis	g__Penicillium
k__Fungi;Other	o__Pleosporales;unidentified
c__Eurotiomycetes;unidentified	g__Filobasidium
g__Chaetomium	o__Eurotiales;Other
k__Fungi;unidentified	g__Ochroconis
g__Agaricus	f__Didymellaceae;Other
f__Didymellaceae;Other	k__Fungi;Other
o__Malasseziales;unidentified	g__Didymella
g__Boeremia	g__Cystofilobasidium
g__Phoma	c__Leotiomycetes;Other
g__Didymella	g__Acremonium
f__Phyllostictaceae;Other	o__Malasseziales;unidentified
g__Schizophyllum	o__Saccharomycetales;unidentified
g__Saccharomyces	c__Sordariomycetes;Other
g__Irpex	g__Schizophyllum
g__Phaeosphaeria	g__Stagonosporopsis
g__Knufia	o__Pleosporales;Other
	o__Hypocreales;Other
	g__Trechispora
	g__Talaromyces
	g__Pichia
	f__Tilachlidiaceae;unidentified
	g__Spencermartinsia
	f__Sporormiaceae;Other
	g__Bjerkandera
	g__Curvularia
	p__Ascomycota;Other
	g__Vishniacozyma
	c__Tremellomycetes;Other
	f__Pleosporaceae;Other
	g__Issatchenkia
	g__Entoloma
	g__Hymenochaete
	g__Ascochyta
	o__Saccharomycetales;Other
	g__Saccharomyces
	g__Ganoderma
	g__Podosphaera
	c__Eurotiomycetes;unidentified
	o__Polyporales;unidentified
	g__Meyerozyma
	f__Stachybotryaceae;Other
	f__Irpicaceae;Other
	g__Passalora
	g__Kazachstania
	g__Melampsora
	o__Chaetothyriales;unidentified

## Sheet: Asthma vs. HC
Healthy control	Asthma
k__Plantae;unidentified	g__Malassezia
g__Malassezia	o__Malasseziales;Other
g__Candida	o__Malasseziales;unidentified
o__Malasseziales;Other	g__Spencermartinsia
g__Zygosaccharomyces	g__Candida
p__Ascomycota;unidentified	k__Plantae;unidentified
g__Flammulina	p__Ascomycota;unidentified
g__Aspergillus	g__Alternaria
c__Saccharomycetes;unidentified	g__Knufia
g__Rhodotorula	g__Coriolopsis
g__Alternaria	g__Cladosporium
g__Trichophyton	g__Penicillium
g__Talaromyces	g__Plectosphaerella
f__Pleosporaceae;unidentified	k__Fungi;unidentified
g__Acremonium	g__Aspergillus
g__Ascochyta	g__Coprinopsis
g__Filobasidium	o__Eurotiales;Other
g__Cladosporium	g__Peniophora
p__Ascomycota;Other	f__Chaetomiaceae;Other
o__Hypocreales;unidentified	g__Phaeoacremonium
g__Lentinula	g__Trichophyton
g__Resupinatus	g__Chaetomium
g__Gibellulopsis	f__Corticiaceae;Other
k__Fungi;Other	g__Schizophyllum
c__Eurotiomycetes;unidentified	k__Fungi;Other
g__Chaetomium	g__Neofusicoccum
k__Fungi;unidentified	g__Naganishia
g__Agaricus	f__Tricholomataceae;Other
f__Didymellaceae;Other	c__Sordariomycetes;Other
o__Malasseziales;unidentified	g__Endomelanconiopsis
g__Boeremia	p__Ascomycota;Other
g__Phoma	g__Megasporoporia
g__Didymella	f__Meruliaceae;unidentified
f__Phyllostictaceae;Other	g__Irpex
g__Schizophyllum	g__Cryptococcus
g__Saccharomyces	o__Tremellales;Other
g__Irpex	o__Capnodiales;Other
g__Phaeosphaeria	g__Debaryomyces
g__Knufia	c__Saccharomycetes;unidentified

## Sheet: LC vs. HC
Healthy control	Lung cancer
k__Plantae;unidentified	g__Malassezia
g__Malassezia	k__Plantae;unidentified
g__Candida	o__Malasseziales;Other
o__Malasseziales;Other	g__Candida
g__Zygosaccharomyces	o__Malasseziales;unidentified
p__Ascomycota;unidentified	p__Ascomycota;unidentified
g__Flammulina	g__Aspergillus
g__Aspergillus	g__Alternaria
c__Saccharomycetes;unidentified	g__Rhodotorula
g__Rhodotorula	g__Penicillium
g__Alternaria	g__Cystofilobasidium
g__Trichophyton	g__Lectera
g__Talaromyces	g__Schizophyllum
f__Pleosporaceae;unidentified	g__Diaporthe
g__Acremonium	g__Knufia
g__Ascochyta	g__Cladosporium
g__Filobasidium	g__Fusarium
g__Cladosporium	k__Fungi;unidentified
p__Ascomycota;Other	f__Thelebolaceae;Other
o__Hypocreales;unidentified	g__Ascochyta
g__Lentinula	f__Hypocreales_fam_Incertae_sedis;Other
g__Resupinatus	k__Fungi;Other
g__Gibellulopsis	g__Trechispora
k__Fungi;Other	g__Naganishia
c__Eurotiomycetes;unidentified	f__Meruliaceae;unidentified
g__Chaetomium	g__Irpex
k__Fungi;unidentified	g__Coriolopsis
g__Agaricus	f__Didymellaceae;Other
f__Didymellaceae;Other	o__Eurotiales;Other
o__Malasseziales;unidentified	g__Trichophyton
g__Boeremia	p__Ascomycota;Other
g__Phoma	c__Exobasidiomycetes;Other
g__Didymella	g__Scopulariopsis
f__Phyllostictaceae;Other	g__Haptocillium
g__Schizophyllum	g__Wallemia
g__Saccharomyces	o__Polyporales;Other
g__Irpex	g__Debaryomyces
g__Phaeosphaeria	g__Sistotremastrum
g__Knufia	f__Diaporthaceae;Other
	g__Moesziomyces
	g__Phaeosphaeria
	g__Hanseniaspora
	c__Saccharomycetes;unidentified
	f__Hymenochaetaceae;Other
	g__Spencermartinsia
	g__Peniophora
	g__Boeremia
	f__Sporormiaceae;Other
	f__Coriolaceae;Other
	g__Phoma
	c__Agaricomycetes;Other
	g__Aplosporella
	g__Stagonospora
	o__Hypocreales;Other
	o__Agaricales;Other
	f__Phyllostictaceae;Other
	o__Hypocreales;unidentified
	g__Megasporoporia
	g__Didymella
	g__Stagonosporopsis
	g__Cryptococcus
	g__Pichia
	c__Eurotiomycetes;unidentified
	g__Ganoderma
	f__Irpicaceae;Other

## Sheet: Disease vs. HC
Healthy control	Disease group
k__Plantae;unidentified	g__Malassezia
g__Malassezia	g__Candida
g__Candida	k__Plantae;unidentified
o__Malasseziales;Other	g__Alternaria
g__Zygosaccharomyces	p__Ascomycota;unidentified
p__Ascomycota;unidentified	o__Malasseziales;unidentified
g__Flammulina	o__Malasseziales;Other
g__Aspergillus	c__Saccharomycetes;unidentified
c__Saccharomycetes;unidentified	g__Schizophyllum
g__Rhodotorula	k__Fungi;unidentified
g__Alternaria	f__Hypocreales_fam_Incertae_sedis;Other
g__Trichophyton	g__Knufia
g__Talaromyces	g__Aspergillus
f__Pleosporaceae;unidentified	g__Phaeosphaeria
g__Acremonium	g__Moesziomyces
g__Ascochyta	g__Irpex
g__Filobasidium	g__Cladosporium
g__Cladosporium	o__Tremellales;Other
p__Ascomycota;Other	g__Aplosporella
o__Hypocreales;unidentified	c__Sordariomycetes;Other
g__Lentinula	g__Peniophora
g__Resupinatus	c__Agaricomycetes;Other
g__Gibellulopsis	f__Sporormiaceae;Other
k__Fungi;Other	g__Coriolopsis
c__Eurotiomycetes;unidentified	f__Didymellaceae;Other
g__Chaetomium	o__Polyporales;Other
k__Fungi;unidentified	g__Rhodotorula
g__Agaricus	g__Debaryomyces
f__Didymellaceae;Other	g__Stagonospora
o__Malasseziales;unidentified	g__Penicillium
g__Boeremia	g__Porostereum
g__Phoma	g__Antrodia
g__Didymella	g__Daedaleopsis
f__Phyllostictaceae;Other	p__Ascomycota;Other
g__Schizophyllum	g__Fusarium
g__Saccharomyces	g__Hypoxylon
g__Irpex	g__Mucor
g__Phaeosphaeria	g__Lentinula
g__Knufia	o__Pleosporales;Other
	k__Fungi;Other
	g__Pneumocystis
	o__Cystofilobasidiales;Other
	g__Acremonium
	f__Irpicaceae;Other
	g__Wallemia
	o__Eurotiales;Other
	g__Psathyrella
	g__Podosphaera
	g__Colacogloea
	g__Stagonosporopsis
	f__Phyllostictaceae;Other
	g__Rhodosporidiobolus
	f__Stachybotryaceae;Other
	g__Saccharomyces
	o__Polyporales;unidentified
	g__Coprinopsis
	c__Dothideomycetes;unidentified
	g__Cryptococcus
	g__Peniophorella
	o__Agaricales;Other
	o__Capnodiales;Other
	g__Chalastospora
	g__Microstroma
	g__Scopulariopsis
	f__Thelebolaceae;Other
	o__Pleosporales;unidentified
	g__Plectosphaerella
	g__Trichothecium
	g__Trechispora
	g__Preussia
	g__Kazachstania
	g__Lectera
	g__Meyerozyma
	g__Ascochyta
	g__Trichosporon
	g__Passalora
	g__Entodesmium
	g__Megasporoporia
	g__Pyrenophora
	g__Didymella
	c__Eurotiomycetes;unidentified
	g__Diaporthe
	g__Cystofilobasidium
	f__Lentitheciaceae;Other
	o__Chaetothyriales;unidentified
	f__Xylariaceae;unidentified
	f__Trichomeriaceae;unidentified
	g__Trichophyton
	g__Talaromyces
	g__Zygosaccharomyces
	f__Phaeosphaeriaceae;Other
	g__Melampsora
	g__Spencermartinsia
	g__Exophiala
	g__Fusicolla
	g__Phallus
	g__Zymoseptoria
	g__Holtermanniella
	g__Gibellulopsis
	g__Phoma
	o__Saccharomycetales;Other
	g__Hannaella
	g__Curvularia
	g__Issatchenkia
	f__Nectriaceae;Other
	g__Filobasidium
	g__Ochroconis
	c__Leotiomycetes;Other
	o__Saccharomycetales;unidentified
	o__Hypocreales;Other
	g__Pichia
	f__Tilachlidiaceae;unidentified
	g__Bjerkandera
	g__Vishniacozyma
	c__Tremellomycetes;Other
	f__Pleosporaceae;Other
	g__Entoloma
	g__Hymenochaete
	g__Ganoderma
	f__Chaetomiaceae;Other
	g__Phaeoacremonium
	g__Chaetomium
	f__Corticiaceae;Other
	g__Neofusicoccum
	g__Naganishia
	f__Tricholomataceae;Other
	g__Endomelanconiopsis
	f__Meruliaceae;unidentified
	c__Exobasidiomycetes;Other
	g__Haptocillium
	g__Sistotremastrum
	f__Diaporthaceae;Other
	g__Hanseniaspora
	f__Hymenochaetaceae;Other
	g__Boeremia
	f__Coriolaceae;Other
	o__Hypocreales;unidentified
