# Supplementary material for: Upper respiratory tract mycobiome alterations in different kinds of pulmonary disease
Source: Front Microbiol. 2023 Mar 23;14:1117779. doi: 10.3389/fmicb.2023.1117779 (PMC10076636; doi:10.3389/fmicb.2023.1117779)
Supplement: Supplementary file 7 [file Table_6.xlsx]

## Sheet: ILD vs. HC
Table S6. Comparison of each group of lung disease to the healthy control at the species level.
Healthy control	Interstitial lung disease
s__Plantae_sp	s__Malassezia_restricta
s__Malassezia_restricta	s__Malassezia_globosa
o__Malasseziales;Other	s__Plantae_sp
s__Candida_railenensis	g__Alternaria;Other
s__Malassezia_globosa	s__Ascomycota_sp
s__Candida_glabrata	s__Candida_glabrata
g__Candida;Other	s__Malasseziales_sp
s__Zygosaccharomyces_rouxii	s__Candida_railenensis
s__Ascomycota_sp	o__Malasseziales;Other
s__Flammulina_velutipes	s__Saccharomycetes_sp
g__Aspergillus;Other	s__Schizophyllum_commune
s__Saccharomycetes_sp	s__Fungi_sp
g__Alternaria;Other	f__Hypocreales_fam_Incertae_sedis;Other
s__Trichophyton_rubrum	g__Candida;Other
g__Talaromyces;Other	g__Knufia;Other
s__Pleosporaceae_sp	g__Phaeosphaeria;Other
g__Rhodotorula;Other	g__Moesziomyces;Other
s__Acremonium_charticola	g__Irpex;Other
g__Ascochyta;Other	o__Tremellales;Other
s__Filobasidium_magnum	s__Alternaria_alternata
s__Rhodotorula_mucilaginosa	g__Aplosporella;Other
s__Cladosporium_sphaerospermum	c__Sordariomycetes;Other
p__Ascomycota;Other	g__Peniophora;Other
s__Hypocreales_sp	c__Agaricomycetes;Other
s__Lentinula_edodes	f__Sporormiaceae;Other
s__Resupinatus_sp	s__Coriolopsis_gallica
g__Gibellulopsis;Other	f__Didymellaceae;Other
s__Candida_santamariae	o__Polyporales;Other
k__Fungi;Other	g__Debaryomyces;Other
s__Eurotiomycetes_sp	g__Cladosporium;Other
s__Alternaria_alternata	g__Penicillium;Other
g__Chaetomium;Other	s__Aspergillus_flavus
g__Cladosporium;Other	s__Cladosporium_sphaerospermum
s__Fungi_sp	s__Candida_santamariae
s__Agaricus_sp	s__Stagonospora_sp
f__Didymellaceae;Other	g__Aspergillus;Other
s__Malasseziales_sp	g__Rhodotorula;Other
g__Boeremia;Other	g__Porostereum;Other
g__Lentinula;Other	g__Antrodia;Other
s__Phoma_sp	g__Daedaleopsis;Other
g__Didymella;Other	s__Aspergillus_fumigatus
f__Phyllostictaceae;Other	p__Ascomycota;Other
s__Schizophyllum_commune	s__Fusarium_oxysporum
s__Saccharomyces_cerevisiae	s__Candida_tetrigidarum
s__Candida_sp	s__Hypoxylon_begae
s__Aspergillus_fumigatus	s__Rhodotorula_mucilaginosa
g__Irpex;Other	s__Mucor_racemosus
g__Phaeosphaeria;Other	s__Aspergillus_penicillioides
s__Candida_zeylanoides	s__Lentinula_edodes
g__Malassezia;Other	o__Pleosporales;Other
g__Knufia;Other	s__Aspergillus_sp
	k__Fungi;Other
	g__Pneumocystis;Other
	o__Cystofilobasidiales;Other
	g__Stagonospora;Other
	g__Acremonium;Other
	f__Irpicaceae;Other
	o__Eurotiales;Other
	s__Candida_sp
	s__Psathyrella_candolleana
	s__Colacogloea_terpenoidalis
	g__Stagonosporopsis;Other
	s__Podosphaera_xanthii
	s__Wallemia_sebi
	s__Aspergillus_aculeatus
	f__Phyllostictaceae;Other
	g__Wallemia;Other
	g__Rhodosporidiobolus;Other
	f__Stachybotryaceae;Other
	s__Polyporales_sp
	g__Coprinopsis;Other
	g__Malassezia;Other
	s__Saccharomyces_cerevisiae
	s__Dothideomycetes_sp
	g__Cryptococcus;Other
	s__Peniophorella_praetermissa
	o__Agaricales;Other
	o__Capnodiales;Other
	g__Chalastospora;Other
	s__Microstroma_phylloplanum
	g__Scopulariopsis;Other
	g__Saccharomyces;Other
	s__Cladosporium_sp
	f__Thelebolaceae;Other
	s__Pleosporales_sp
	g__Plectosphaerella;Other
	s__Cladosporium_herbarum
	s__Trichothecium_roseum
	s__Trechispora_sp
	s__Preussia_sp
	g__Lectera;Other
	g__Meyerozyma;Other
	g__Ascochyta;Other
	g__Trichosporon;Other
	s__Passalora_fulva
	s__Rhodosporidiobolus_fluvialis
	g__Kazachstania;Other
	s__Kazachstania_barnettii
	g__Entodesmium;Other
	s__Aspergillus_bisporus
	g__Megasporoporia;Other
	g__Pyrenophora;Other
	g__Didymella;Other
	s__Eurotiomycetes_sp
	s__Candida_albicans
	s__Diaporthe_phaseolorum
	g__Cystofilobasidium;Other
	g__Podosphaera;Other
	f__Lentitheciaceae;Other
	s__Chaetothyriales_sp
	s__Acremonium_charticola
	s__Podosphaera_sp
The pink color represents common in both groups; box with no color or the green color represents specific to each group; the green color represents the specific species was identified in no less than two samples in that group.

## Sheet: BP vs. HC
Healthy control	Bacterial pneumonia
s__Plantae_sp	s__Malassezia_restricta
s__Malassezia_restricta	s__Malassezia_globosa
o__Malasseziales;Other	s__Plantae_sp
s__Candida_railenensis	o__Malasseziales;Other
s__Malassezia_globosa	s__Candida_railenensis
s__Candida_glabrata	s__Malasseziales_sp
g__Candida;Other	g__Candida;Other
s__Zygosaccharomyces_rouxii	g__Debaryomyces;Other
s__Ascomycota_sp	s__Candida_santamariae
s__Flammulina_velutipes	s__Fungi_sp
g__Aspergillus;Other	s__Aspergillus_penicillioides
s__Saccharomycetes_sp	g__Alternaria;Other
g__Alternaria;Other	s__Ascomycota_sp
s__Trichophyton_rubrum	g__Ascochyta;Other
g__Talaromyces;Other	g__Malassezia;Other
s__Pleosporaceae_sp	g__Penicillium;Other
g__Rhodotorula;Other	g__Aspergillus;Other
s__Acremonium_charticola	s__Candida_sp
g__Ascochyta;Other	g__Knufia;Other
s__Filobasidium_magnum	g__Rhodotorula;Other
s__Rhodotorula_mucilaginosa	f__Phyllostictaceae;Other
s__Cladosporium_sphaerospermum	s__Cladosporium_sphaerospermum
p__Ascomycota;Other	s__Debaryomyces_hansenii
s__Hypocreales_sp	k__Fungi;Other
s__Lentinula_edodes	s__Rhodotorula_mucilaginosa
s__Resupinatus_sp	s__Xylariaceae_sp
g__Gibellulopsis;Other	s__Aspergillus_flavus
s__Candida_santamariae	s__Trichomeriaceae_sp
k__Fungi;Other	o__Eurotiales;Other
s__Eurotiomycetes_sp	g__Cystofilobasidium;Other
s__Alternaria_alternata	g__Kazachstania;Other
g__Chaetomium;Other	s__Saccharomycetes_sp
g__Cladosporium;Other	s__Trichophyton_rubrum
s__Fungi_sp	g__Moesziomyces;Other
s__Agaricus_sp	s__Talaromyces_wortmannii
f__Didymellaceae;Other	g__Cladosporium;Other
s__Malasseziales_sp	s__Zygosaccharomyces_rouxii
g__Boeremia;Other	f__Phaeosphaeriaceae;Other
g__Lentinula;Other	g__Melampsora;Other
s__Phoma_sp	o__Pleosporales;Other
g__Didymella;Other	s__Spencermartinsia_viticola
f__Phyllostictaceae;Other	g__Exophiala;Other
s__Schizophyllum_commune	g__Fusarium;Other
s__Saccharomyces_cerevisiae	g__Wallemia;Other
s__Candida_sp	s__Candida_albicans
s__Aspergillus_fumigatus	g__Fusicolla;Other
g__Irpex;Other	s__Phallus_hadriani
g__Phaeosphaeria;Other	s__Kazachstania_barnettii
s__Candida_zeylanoides	s__Alternaria_alternata
g__Malassezia;Other	f__Didymellaceae;Other
g__Knufia;Other	s__Candida_tropicalis
	g__Meyerozyma;Other
	p__Ascomycota;Other
	s__Pleosporales_sp
	s__Meyerozyma_guilliermondii
	f__Hypocreales_fam_Incertae_sedis;Other
	g__Stagonospora;Other
	g__Zymoseptoria;Other
	s__Fusarium_oxysporum
	s__Fusicolla_violacea
	s__Candida_zeylanoides
	g__Talaromyces;Other
	f__Sporormiaceae;Other
	s__Holtermanniella_takashimae
	s__Chaetothyriales_sp
	s__Aspergillus_westerdijkiae
	s__Hypoxylon_begae
	g__Gibellulopsis;Other
	g__Aplosporella;Other
	s__Penicillium_sp
	g__Saccharomyces;Other
	s__Candida_ergatensis
	s__Aspergillus_fumigatus
	g__Didymella;Other
	s__Phoma_sp
	c__Sordariomycetes;Other
	g__Pneumocystis;Other
	o__Saccharomycetales;Other
	s__Cladosporium_sp
	s__Candida_tetrigidarum
	s__Hannaella_sp
	s__Aspergillus_bisporus
	g__Curvularia;Other
	s__Candida_glabrata
	o__Capnodiales;Other
	s__Saccharomyces_cerevisiae
	s__Issatchenkia_orientalis

## Sheet: FP vs. HC
Healthy control	Fungal pneumonia
s__Plantae_sp	s__Malassezia_restricta
s__Malassezia_restricta	s__Malassezia_globosa
o__Malasseziales;Other	s__Plantae_sp
s__Candida_railenensis	o__Malasseziales;Other
s__Malassezia_globosa	s__Candida_railenensis
s__Candida_glabrata	g__Candida;Other
g__Candida;Other	s__Ascomycota_sp
s__Zygosaccharomyces_rouxii	s__Fungi_sp
s__Ascomycota_sp	s__Saccharomycetes_sp
s__Flammulina_velutipes	g__Gibellulopsis;Other
g__Aspergillus;Other	s__Candida_santamariae
s__Saccharomycetes_sp	s__Candida_sp
g__Alternaria;Other	s__Cladosporium_sphaerospermum
s__Trichophyton_rubrum	o__Agaricales;Other
g__Talaromyces;Other	g__Pyrenophora;Other
s__Pleosporaceae_sp	g__Aspergillus;Other
g__Rhodotorula;Other	g__Rhodotorula;Other
s__Acremonium_charticola	s__Rhodotorula_mucilaginosa
g__Ascochyta;Other	g__Alternaria;Other
s__Filobasidium_magnum	g__Knufia;Other
s__Rhodotorula_mucilaginosa	s__Debaryomyces_hansenii
s__Cladosporium_sphaerospermum	g__Irpex;Other
p__Ascomycota;Other	s__Hannaella_sp
s__Hypocreales_sp	g__Debaryomyces;Other
s__Lentinula_edodes	s__Zygosaccharomyces_bisporus
s__Resupinatus_sp	f__Nectriaceae;Other
g__Gibellulopsis;Other	s__Pleosporales_sp
s__Candida_santamariae	s__Filobasidium_magnum
k__Fungi;Other	o__Eurotiales;Other
s__Eurotiomycetes_sp	s__Fusarium_oxysporum
s__Alternaria_alternata	g__Hannaella;Other
g__Chaetomium;Other	s__Aspergillus_penicillioides
g__Cladosporium;Other	s__Wallemia_muriae
s__Fungi_sp	s__Ochroconis_mirabilis
s__Agaricus_sp	g__Penicillium;Other
f__Didymellaceae;Other	s__Wallemia_sebi
s__Malasseziales_sp	s__Penicillium_sp
g__Boeremia;Other	f__Didymellaceae;Other
g__Lentinula;Other	k__Fungi;Other
s__Phoma_sp	g__Fusarium;Other
g__Didymella;Other	g__Didymella;Other
f__Phyllostictaceae;Other	g__Cystofilobasidium;Other
s__Schizophyllum_commune	c__Leotiomycetes;Other
s__Saccharomyces_cerevisiae	s__Acremonium_sp
s__Candida_sp	s__Malasseziales_sp
s__Aspergillus_fumigatus	s__Saccharomycetales_sp
g__Irpex;Other	c__Sordariomycetes;Other
g__Phaeosphaeria;Other	s__Schizophyllum_commune
s__Candida_zeylanoides	g__Cladosporium;Other
g__Malassezia;Other	g__Stagonosporopsis;Other
g__Knufia;Other	o__Pleosporales;Other
	s__Candida_albicans
	o__Hypocreales;Other
	s__Trechispora_sp
	s__Fusarium_nisikadoi
	g__Wallemia;Other
	s__Zygosaccharomyces_rouxii
	s__Talaromyces_wortmannii
	s__Alternaria_alternata
	s__Pichia_kluyveri
	s__Tilachlidiaceae_sp
	f__Sporormiaceae;Other
	s__Bjerkandera_adusta
	s__Spencermartinsia_viticola
	s__Curvularia_intermedia
	p__Ascomycota;Other
	g__Vishniacozyma;Other
	c__Tremellomycetes;Other
	f__Pleosporaceae;Other
	s__Fusarium_sp
	s__Issatchenkia_orientalis
	s__Penicillium_oxalicum
	s__Entoloma_flocculosum
	g__Hymenochaete;Other
	g__Ascochyta;Other
	o__Saccharomycetales;Other
	s__Saccharomyces_cerevisiae
	s__Ganoderma_lucidum
	s__Penicillium_solitum
	s__Podosphaera_sp
	s__Eurotiomycetes_sp
	s__Polyporales_sp
	g__Spencermartinsia;Other
	s__Malassezia_slooffiae
	s__Meyerozyma_guilliermondii
	s__Cladosporium_herbarum
	f__Stachybotryaceae;Other
	f__Irpicaceae;Other
	s__Passalora_fulva
	g__Kazachstania;Other
	s__Candida_zeylanoides
	g__Malassezia;Other
	g__Melampsora;Other
	s__Cladosporium_sp
	s__Chaetothyriales_sp

## Sheet: AS vs. HC
Healthy control	Asthma
s__Plantae_sp	s__Malassezia_restricta
s__Malassezia_restricta	o__Malasseziales;Other
o__Malasseziales;Other	s__Malasseziales_sp
s__Candida_railenensis	s__Malassezia_globosa
s__Malassezia_globosa	s__Spencermartinsia_viticola
s__Candida_glabrata	s__Plantae_sp
g__Candida;Other	g__Candida;Other
s__Zygosaccharomyces_rouxii	s__Ascomycota_sp
s__Ascomycota_sp	g__Alternaria;Other
s__Flammulina_velutipes	g__Knufia;Other
g__Aspergillus;Other	s__Coriolopsis_gallica
s__Saccharomycetes_sp	s__Candida_sp
g__Alternaria;Other	s__Candida_railenensis
s__Trichophyton_rubrum	g__Penicillium;Other
g__Talaromyces;Other	g__Spencermartinsia;Other
s__Pleosporaceae_sp	s__Cladosporium_sphaerospermum
g__Rhodotorula;Other	g__Plectosphaerella;Other
s__Acremonium_charticola	s__Candida_tropicalis
g__Ascochyta;Other	s__Fungi_sp
s__Filobasidium_magnum	g__Cladosporium;Other
s__Rhodotorula_mucilaginosa	g__Aspergillus;Other
s__Cladosporium_sphaerospermum	s__Coprinopsis_cinerea
p__Ascomycota;Other	o__Eurotiales;Other
s__Hypocreales_sp	s__Peniophora_sp
s__Lentinula_edodes	f__Chaetomiaceae;Other
s__Resupinatus_sp	g__Phaeoacremonium;Other
g__Gibellulopsis;Other	s__Trichophyton_rubrum
s__Candida_santamariae	s__Alternaria_alternata
k__Fungi;Other	g__Chaetomium;Other
s__Eurotiomycetes_sp	f__Corticiaceae;Other
s__Alternaria_alternata	s__Schizophyllum_commune
g__Chaetomium;Other	k__Fungi;Other
g__Cladosporium;Other	s__Candida_albicans
s__Fungi_sp	s__Neofusicoccum_parvum
s__Agaricus_sp	g__Naganishia;Other
f__Didymellaceae;Other	f__Tricholomataceae;Other
s__Malasseziales_sp	c__Sordariomycetes;Other
g__Boeremia;Other	s__Candida_santamariae
g__Lentinula;Other	g__Endomelanconiopsis;Other
s__Phoma_sp	p__Ascomycota;Other
g__Didymella;Other	s__Penicillium_sp
f__Phyllostictaceae;Other	g__Megasporoporia;Other
s__Schizophyllum_commune	s__Cladosporium_sp
s__Saccharomyces_cerevisiae	s__Penicillium_solitum
s__Candida_sp	s__Meruliaceae_sp
s__Aspergillus_fumigatus	g__Irpex;Other
g__Irpex;Other	g__Cryptococcus;Other
g__Phaeosphaeria;Other	g__Coprinopsis;Other
s__Candida_zeylanoides	o__Tremellales;Other
g__Malassezia;Other	o__Capnodiales;Other
g__Knufia;Other	g__Debaryomyces;Other
	s__Saccharomycetes_sp

## Sheet: LC vs. HC
Healthy control	Lung cancer
s__Plantae_sp	s__Malassezia_restricta
s__Malassezia_restricta	s__Plantae_sp
o__Malasseziales;Other	s__Malassezia_globosa
s__Candida_railenensis	o__Malasseziales;Other
s__Malassezia_globosa	s__Candida_railenensis
s__Candida_glabrata	s__Malasseziales_sp
g__Candida;Other	s__Ascomycota_sp
s__Zygosaccharomyces_rouxii	g__Alternaria;Other
s__Ascomycota_sp	g__Candida;Other
s__Flammulina_velutipes	g__Cystofilobasidium;Other
g__Aspergillus;Other	g__Aspergillus;Other
s__Saccharomycetes_sp	g__Penicillium;Other
g__Alternaria;Other	g__Lectera;Other
s__Trichophyton_rubrum	s__Aspergillus_fumigatus
g__Talaromyces;Other	s__Schizophyllum_commune
s__Pleosporaceae_sp	s__Rhodotorula_mucilaginosa
g__Rhodotorula;Other	g__Rhodotorula;Other
s__Acremonium_charticola	g__Knufia;Other
g__Ascochyta;Other	s__Diaporthe_phaseolorum
s__Filobasidium_magnum	s__Cladosporium_sphaerospermum
s__Rhodotorula_mucilaginosa	s__Fusarium_oxysporum
s__Cladosporium_sphaerospermum	s__Fungi_sp
p__Ascomycota;Other	f__Thelebolaceae;Other
s__Hypocreales_sp	g__Ascochyta;Other
s__Lentinula_edodes	s__Candida_santamariae
s__Resupinatus_sp	f__Hypocreales_fam_Incertae_sedis;Other
g__Gibellulopsis;Other	k__Fungi;Other
s__Candida_santamariae	s__Trechispora_sp
k__Fungi;Other	g__Naganishia;Other
s__Eurotiomycetes_sp	s__Meruliaceae_sp
s__Alternaria_alternata	g__Irpex;Other
g__Chaetomium;Other	s__Coriolopsis_gallica
g__Cladosporium;Other	f__Didymellaceae;Other
s__Fungi_sp	g__Diaporthe;Other
s__Agaricus_sp	s__Penicillium_sp
f__Didymellaceae;Other	o__Eurotiales;Other
s__Malasseziales_sp	s__Trichophyton_rubrum
g__Boeremia;Other	p__Ascomycota;Other
g__Lentinula;Other	s__Alternaria_alternata
s__Phoma_sp	c__Exobasidiomycetes;Other
g__Didymella;Other	g__Scopulariopsis;Other
f__Phyllostictaceae;Other	s__Penicillium_solitum
s__Schizophyllum_commune	s__Haptocillium_balanoides
s__Saccharomyces_cerevisiae	s__Wallemia_sebi
s__Candida_sp	g__Cladosporium;Other
s__Aspergillus_fumigatus	o__Polyporales;Other
g__Irpex;Other	g__Debaryomyces;Other
g__Phaeosphaeria;Other	s__Sistotremastrum_sp
s__Candida_zeylanoides	f__Diaporthaceae;Other
g__Malassezia;Other	g__Moesziomyces;Other
g__Knufia;Other	g__Phaeosphaeria;Other
	s__Candida_sp
	g__Hanseniaspora;Other
	s__Saccharomycetes_sp
	f__Hymenochaetaceae;Other
	s__Fusarium_sp
	s__Peniophora_sp
	s__Aspergillus_aculeatus
	s__Spencermartinsia_viticola
	g__Boeremia;Other
	f__Sporormiaceae;Other
	f__Coriolaceae;Other
	s__Phoma_sp
	s__Aspergillus_flavus
	g__Malassezia;Other
	c__Agaricomycetes;Other
	g__Aplosporella;Other
	g__Spencermartinsia;Other
	g__Stagonospora;Other
	s__Debaryomyces_hansenii
	s__Aspergillus_penicillioides
	o__Hypocreales;Other
	o__Agaricales;Other
	s__Candida_glabrata
	f__Phyllostictaceae;Other
	s__Hypocreales_sp
	g__Megasporoporia;Other
	g__Didymella;Other
	g__Stagonosporopsis;Other
	s__Candida_zeylanoides
	g__Cryptococcus;Other
	s__Wallemia_muriae
	s__Cladosporium_sp
	s__Candida_albicans
	g__Peniophora;Other
	s__Pichia_kluyveri
	s__Eurotiomycetes_sp
	s__Ganoderma_lucidum
	f__Irpicaceae;Other

## Sheet: Disease vs. HC
Healthy control	Interstitial lung disease
s__Plantae_sp	s__Malassezia_restricta
s__Malassezia_restricta	s__Malassezia_globosa
o__Malasseziales;Other	s__Plantae_sp
s__Candida_railenensis	g__Alternaria;Other
s__Malassezia_globosa	s__Ascomycota_sp
s__Candida_glabrata	s__Candida_glabrata
g__Candida;Other	s__Malasseziales_sp
s__Zygosaccharomyces_rouxii	s__Candida_railenensis
s__Ascomycota_sp	o__Malasseziales;Other
s__Flammulina_velutipes	s__Saccharomycetes_sp
g__Aspergillus;Other	s__Schizophyllum_commune
s__Saccharomycetes_sp	s__Fungi_sp
g__Alternaria;Other	f__Hypocreales_fam_Incertae_sedis;Other
s__Trichophyton_rubrum	g__Candida;Other
g__Talaromyces;Other	g__Knufia;Other
s__Pleosporaceae_sp	g__Phaeosphaeria;Other
g__Rhodotorula;Other	g__Moesziomyces;Other
s__Acremonium_charticola	g__Irpex;Other
g__Ascochyta;Other	o__Tremellales;Other
s__Filobasidium_magnum	s__Alternaria_alternata
s__Rhodotorula_mucilaginosa	g__Aplosporella;Other
s__Cladosporium_sphaerospermum	c__Sordariomycetes;Other
p__Ascomycota;Other	g__Peniophora;Other
s__Hypocreales_sp	c__Agaricomycetes;Other
s__Lentinula_edodes	f__Sporormiaceae;Other
s__Resupinatus_sp	s__Coriolopsis_gallica
g__Gibellulopsis;Other	f__Didymellaceae;Other
s__Candida_santamariae	o__Polyporales;Other
k__Fungi;Other	g__Debaryomyces;Other
s__Eurotiomycetes_sp	g__Cladosporium;Other
s__Alternaria_alternata	g__Penicillium;Other
g__Chaetomium;Other	s__Aspergillus_flavus
g__Cladosporium;Other	s__Cladosporium_sphaerospermum
s__Fungi_sp	s__Candida_santamariae
s__Agaricus_sp	s__Stagonospora_sp
f__Didymellaceae;Other	g__Aspergillus;Other
s__Malasseziales_sp	g__Rhodotorula;Other
g__Boeremia;Other	g__Porostereum;Other
g__Lentinula;Other	g__Antrodia;Other
s__Phoma_sp	g__Daedaleopsis;Other
g__Didymella;Other	s__Aspergillus_fumigatus
f__Phyllostictaceae;Other	p__Ascomycota;Other
s__Schizophyllum_commune	s__Fusarium_oxysporum
s__Saccharomyces_cerevisiae	s__Candida_tetrigidarum
s__Candida_sp	s__Hypoxylon_begae
s__Aspergillus_fumigatus	s__Rhodotorula_mucilaginosa
g__Irpex;Other	s__Mucor_racemosus
g__Phaeosphaeria;Other	s__Aspergillus_penicillioides
s__Candida_zeylanoides	s__Lentinula_edodes
g__Malassezia;Other	o__Pleosporales;Other
g__Knufia;Other	s__Aspergillus_sp
	k__Fungi;Other
	g__Pneumocystis;Other
	o__Cystofilobasidiales;Other
	g__Stagonospora;Other
	g__Acremonium;Other
	f__Irpicaceae;Other
	o__Eurotiales;Other
	s__Candida_sp
	s__Psathyrella_candolleana
	s__Colacogloea_terpenoidalis
	g__Stagonosporopsis;Other
	s__Podosphaera_xanthii
	s__Wallemia_sebi
	s__Aspergillus_aculeatus
	f__Phyllostictaceae;Other
	g__Wallemia;Other
	g__Rhodosporidiobolus;Other
	f__Stachybotryaceae;Other
	s__Polyporales_sp
	g__Coprinopsis;Other
	g__Malassezia;Other
	s__Saccharomyces_cerevisiae
	s__Dothideomycetes_sp
	g__Cryptococcus;Other
	s__Peniophorella_praetermissa
	o__Agaricales;Other
	o__Capnodiales;Other
	g__Chalastospora;Other
	s__Microstroma_phylloplanum
	g__Scopulariopsis;Other
	g__Saccharomyces;Other
	s__Cladosporium_sp
	f__Thelebolaceae;Other
	s__Pleosporales_sp
	g__Plectosphaerella;Other
	s__Cladosporium_herbarum
	s__Trichothecium_roseum
	s__Trechispora_sp
	s__Preussia_sp
	g__Lectera;Other
	g__Meyerozyma;Other
	g__Ascochyta;Other
	g__Trichosporon;Other
	s__Passalora_fulva
	s__Rhodosporidiobolus_fluvialis
	g__Kazachstania;Other
	s__Kazachstania_barnettii
	g__Entodesmium;Other
	s__Aspergillus_bisporus
	g__Megasporoporia;Other
	g__Pyrenophora;Other
	g__Didymella;Other
	s__Eurotiomycetes_sp
	s__Candida_albicans
	s__Diaporthe_phaseolorum
	g__Cystofilobasidium;Other
	g__Podosphaera;Other
	f__Lentitheciaceae;Other
	s__Chaetothyriales_sp
	s__Acremonium_charticola
	s__Podosphaera_sp
	s__Debaryomyces_hansenii
	s__Xylariaceae_sp
	s__Trichomeriaceae_sp
	s__Trichophyton_rubrum
	s__Talaromyces_wortmannii
	s__Zygosaccharomyces_rouxii
	f__Phaeosphaeriaceae;Other
	g__Melampsora;Other
	s__Spencermartinsia_viticola
	g__Exophiala;Other
	g__Fusarium;Other
	g__Fusicolla;Other
	s__Phallus_hadriani
	s__Candida_tropicalis
	s__Meyerozyma_guilliermondii
	g__Zymoseptoria;Other
	s__Fusicolla_violacea
	s__Candida_zeylanoides
	g__Talaromyces;Other
	s__Holtermanniella_takashimae
	s__Aspergillus_westerdijkiae
	g__Gibellulopsis;Other
	s__Penicillium_sp
	s__Candida_ergatensis
	s__Phoma_sp
	o__Saccharomycetales;Other
	s__Hannaella_sp
	g__Curvularia;Other
	s__Issatchenkia_orientalis
	s__Zygosaccharomyces_bisporus
	f__Nectriaceae;Other
	s__Filobasidium_magnum
	g__Hannaella;Other
	s__Wallemia_muriae
	s__Ochroconis_mirabilis
	c__Leotiomycetes;Other
	s__Acremonium_sp
	s__Saccharomycetales_sp
	o__Hypocreales;Other
	s__Fusarium_nisikadoi
	s__Pichia_kluyveri
	s__Tilachlidiaceae_sp
	s__Bjerkandera_adusta
	s__Curvularia_intermedia
	g__Vishniacozyma;Other
	c__Tremellomycetes;Other
	f__Pleosporaceae;Other
	s__Fusarium_sp
	s__Penicillium_oxalicum
	s__Entoloma_flocculosum
	g__Hymenochaete;Other
	s__Ganoderma_lucidum
	s__Penicillium_solitum
	g__Spencermartinsia;Other
	s__Malassezia_slooffiae
	s__Coprinopsis_cinerea
	s__Peniophora_sp
	f__Chaetomiaceae;Other
	g__Phaeoacremonium;Other
	g__Chaetomium;Other
	f__Corticiaceae;Other
	s__Neofusicoccum_parvum
	g__Naganishia;Other
	f__Tricholomataceae;Other
	g__Endomelanconiopsis;Other
	s__Meruliaceae_sp
	g__Diaporthe;Other
	c__Exobasidiomycetes;Other
	s__Haptocillium_balanoides
	s__Sistotremastrum_sp
	f__Diaporthaceae;Other
	g__Hanseniaspora;Other
	f__Hymenochaetaceae;Other
	g__Boeremia;Other
	f__Coriolaceae;Other
	s__Hypocreales_sp
