# Supplementary material for: Upper respiratory tract mycobiome alterations in different kinds of pulmonary disease
Source: Front Microbiol. 2023 Mar 23;14:1117779. doi: 10.3389/fmicb.2023.1117779 (PMC10076636; doi:10.3389/fmicb.2023.1117779)
Supplement: Supplementary file 8 [file Table_7.xlsx]

## Sheet: Genus level
Table S7. The specific OTU identified in each disease group excluding the common OUT in healthy control.
Interstitial lung disease	Bacterial pneumonia	Fungal pneumonia	Asthma	Lung cancer
f__Hypocreales_fam_Incertae_sedis;Other	g__Debaryomyces	o__Agaricales;Other	g__Spencermartinsia	g__Penicillium
g__Moesziomyces	g__Penicillium	g__Pyrenophora	g__Coriolopsis	g__Cystofilobasidium
o__Tremellales;Other	f__Xylariaceae;unidentified	g__Debaryomyces	g__Penicillium	g__Lectera
g__Aplosporella	g__Kazachstania	g__Hannaella	g__Plectosphaerella	g__Diaporthe
c__Sordariomycetes;Other	f__Trichomeriaceae;unidentified	g__Fusarium	g__Coprinopsis	g__Fusarium
g__Peniophora	o__Eurotiales;Other	g__Wallemia	o__Eurotiales;Other	f__Thelebolaceae;Other
c__Agaricomycetes;Other	g__Cystofilobasidium	f__Nectriaceae;Other	g__Peniophora	f__Hypocreales_fam_Incertae_sedis;Other
f__Sporormiaceae;Other	g__Moesziomyces	g__Penicillium	f__Chaetomiaceae;Other	g__Trechispora
g__Coriolopsis	f__Phaeosphaeriaceae;Other	o__Pleosporales;unidentified	g__Phaeoacremonium	g__Naganishia
o__Polyporales;Other	g__Melampsora	o__Eurotiales;Other	f__Corticiaceae;Other	f__Meruliaceae;unidentified
g__Debaryomyces	o__Pleosporales;Other	g__Ochroconis	g__Neofusicoccum	g__Coriolopsis
g__Stagonospora	g__Fusarium	g__Cystofilobasidium	g__Naganishia	o__Eurotiales;Other
g__Penicillium	g__Spencermartinsia	c__Leotiomycetes;Other	f__Tricholomataceae;Other	c__Exobasidiomycetes;Other
g__Porostereum	g__Exophiala	o__Saccharomycetales;unidentified	c__Sordariomycetes;Other	g__Scopulariopsis
g__Antrodia	g__Wallemia	c__Sordariomycetes;Other	g__Endomelanconiopsis	g__Haptocillium
g__Daedaleopsis	g__Fusicolla	g__Stagonosporopsis	g__Megasporoporia	g__Wallemia
g__Fusarium	g__Phallus	o__Pleosporales;Other	f__Meruliaceae;unidentified	o__Polyporales;Other
g__Hypoxylon	g__Meyerozyma	o__Hypocreales;Other	g__Cryptococcus	g__Debaryomyces
g__Mucor	o__Pleosporales;unidentified	g__Trechispora	o__Tremellales;Other	g__Sistotremastrum
o__Pleosporales;Other	f__Hypocreales_fam_Incertae_sedis;Other	g__Pichia	o__Capnodiales;Other	f__Diaporthaceae;Other
g__Pneumocystis	g__Stagonospora	f__Tilachlidiaceae;unidentified	g__Debaryomyces	g__Moesziomyces
o__Cystofilobasidiales;Other	g__Zymoseptoria	g__Spencermartinsia		g__Hanseniaspora
f__Irpicaceae;Other	f__Sporormiaceae;Other	f__Sporormiaceae;Other		f__Hymenochaetaceae;Other
g__Wallemia	g__Holtermanniella	g__Bjerkandera		g__Spencermartinsia
o__Eurotiales;Other	o__Chaetothyriales;unidentified	g__Curvularia		g__Peniophora
g__Psathyrella	g__Hypoxylon	g__Vishniacozyma		f__Sporormiaceae;Other
g__Podosphaera	g__Aplosporella	c__Tremellomycetes;Other		f__Coriolaceae;Other
g__Colacogloea	c__Sordariomycetes;Other	f__Pleosporaceae;Other		c__Agaricomycetes;Other
g__Stagonosporopsis	g__Pneumocystis	g__Issatchenkia		g__Aplosporella
g__Rhodosporidiobolus	o__Saccharomycetales;Other	g__Entoloma		g__Stagonospora
f__Stachybotryaceae;Other	g__Hannaella	g__Hymenochaete		o__Hypocreales;Other
o__Polyporales;unidentified	g__Curvularia	o__Saccharomycetales;Other		o__Agaricales;Other
g__Coprinopsis	o__Capnodiales;Other	g__Ganoderma		g__Megasporoporia
c__Dothideomycetes;unidentified	g__Issatchenkia	g__Podosphaera		g__Stagonosporopsis
g__Cryptococcus		o__Polyporales;unidentified		g__Cryptococcus
g__Peniophorella		g__Meyerozyma		g__Pichia
o__Agaricales;Other		f__Stachybotryaceae;Other		g__Ganoderma
o__Capnodiales;Other		f__Irpicaceae;Other		f__Irpicaceae;Other
g__Chalastospora		g__Passalora
g__Microstroma		g__Kazachstania
g__Scopulariopsis		g__Melampsora
f__Thelebolaceae;Other		o__Chaetothyriales;unidentified
o__Pleosporales;unidentified
g__Plectosphaerella
g__Trichothecium
g__Trechispora
g__Preussia
g__Kazachstania
g__Lectera
g__Meyerozyma
g__Trichosporon
g__Passalora
g__Entodesmium
g__Megasporoporia
g__Pyrenophora
g__Diaporthe
g__Cystofilobasidium
f__Lentitheciaceae;Other
o__Chaetothyriales;unidentified
The pink color represents common in more than one groups; box with no color or the green color represents specific to each group; the green color represents the specific species was identified in no less than two samples in that group.

## Sheet: Species level
Interstitial lung disease	Bacterial pneumonia	Fungal pneumonia	Asthma	Lung cancer
f__Hypocreales_fam_Incertae_sedis;Other	g__Debaryomyces;Other	o__Agaricales;Other	s__Spencermartinsia_viticola	g__Cystofilobasidium;Other
g__Moesziomyces;Other	s__Aspergillus_penicillioides	g__Pyrenophora;Other	s__Coriolopsis_gallica	g__Penicillium;Other
o__Tremellales;Other	g__Penicillium;Other	s__Debaryomyces_hansenii	g__Penicillium;Other	g__Lectera;Other
g__Aplosporella;Other	s__Debaryomyces_hansenii	s__Hannaella_sp	g__Spencermartinsia;Other	s__Diaporthe_phaseolorum
c__Sordariomycetes;Other	s__Xylariaceae_sp	g__Debaryomyces;Other	g__Plectosphaerella;Other	s__Fusarium_oxysporum
g__Peniophora;Other	s__Aspergillus_flavus	s__Zygosaccharomyces_bisporus	s__Candida_tropicalis	f__Thelebolaceae;Other
c__Agaricomycetes;Other	s__Trichomeriaceae_sp	f__Nectriaceae;Other	s__Coprinopsis_cinerea	f__Hypocreales_fam_Incertae_sedis;Other
f__Sporormiaceae;Other	o__Eurotiales;Other	s__Pleosporales_sp	o__Eurotiales;Other	s__Trechispora_sp
s__Coriolopsis_gallica	g__Cystofilobasidium;Other	o__Eurotiales;Other	s__Peniophora_sp	g__Naganishia;Other
o__Polyporales;Other	g__Kazachstania;Other	s__Fusarium_oxysporum	f__Chaetomiaceae;Other	s__Meruliaceae_sp
g__Debaryomyces;Other	g__Moesziomyces;Other	g__Hannaella;Other	g__Phaeoacremonium;Other	s__Coriolopsis_gallica
g__Penicillium;Other	s__Talaromyces_wortmannii	s__Aspergillus_penicillioides	f__Corticiaceae;Other	g__Diaporthe;Other
s__Aspergillus_flavus	f__Phaeosphaeriaceae;Other	s__Wallemia_muriae	s__Candida_albicans	s__Penicillium_sp
s__Stagonospora_sp	g__Melampsora;Other	s__Ochroconis_mirabilis	s__Neofusicoccum_parvum	o__Eurotiales;Other
g__Porostereum;Other	o__Pleosporales;Other	g__Penicillium;Other	g__Naganishia;Other	c__Exobasidiomycetes;Other
g__Antrodia;Other	s__Spencermartinsia_viticola	s__Wallemia_sebi	f__Tricholomataceae;Other	g__Scopulariopsis;Other
g__Daedaleopsis;Other	g__Exophiala;Other	s__Penicillium_sp	c__Sordariomycetes;Other	s__Penicillium_solitum
s__Fusarium_oxysporum	g__Fusarium;Other	g__Fusarium;Other	g__Endomelanconiopsis;Other	s__Haptocillium_balanoides
s__Candida_tetrigidarum	g__Wallemia;Other	g__Cystofilobasidium;Other	s__Penicillium_sp	s__Wallemia_sebi
s__Hypoxylon_begae	s__Candida_albicans	c__Leotiomycetes;Other	g__Megasporoporia;Other	o__Polyporales;Other
s__Mucor_racemosus	g__Fusicolla;Other	s__Acremonium_sp	s__Cladosporium_sp	g__Debaryomyces;Other
s__Aspergillus_penicillioides	s__Phallus_hadriani	s__Saccharomycetales_sp	s__Penicillium_solitum	s__Sistotremastrum_sp
o__Pleosporales;Other	s__Kazachstania_barnettii	c__Sordariomycetes;Other	s__Meruliaceae_sp	f__Diaporthaceae;Other
s__Aspergillus_sp	s__Candida_tropicalis	g__Stagonosporopsis;Other	g__Cryptococcus;Other	g__Moesziomyces;Other
g__Pneumocystis;Other	g__Meyerozyma;Other	o__Pleosporales;Other	g__Coprinopsis;Other	g__Hanseniaspora;Other
o__Cystofilobasidiales;Other	s__Pleosporales_sp	s__Candida_albicans	o__Tremellales;Other	f__Hymenochaetaceae;Other
g__Stagonospora;Other	s__Meyerozyma_guilliermondii	o__Hypocreales;Other	o__Capnodiales;Other	s__Fusarium_sp
g__Acremonium;Other	f__Hypocreales_fam_Incertae_sedis;Other	s__Trechispora_sp	g__Debaryomyces;Other	s__Peniophora_sp
f__Irpicaceae;Other	g__Stagonospora;Other	s__Fusarium_nisikadoi		s__Aspergillus_aculeatus
o__Eurotiales;Other	g__Zymoseptoria;Other	g__Wallemia;Other		s__Spencermartinsia_viticola
s__Psathyrella_candolleana	s__Fusarium_oxysporum	s__Talaromyces_wortmannii		f__Sporormiaceae;Other
s__Colacogloea_terpenoidalis	s__Fusicolla_violacea	s__Pichia_kluyveri		f__Coriolaceae;Other
g__Stagonosporopsis;Other	f__Sporormiaceae;Other	s__Tilachlidiaceae_sp		s__Aspergillus_flavus
s__Podosphaera_xanthii	s__Holtermanniella_takashimae	f__Sporormiaceae;Other		c__Agaricomycetes;Other
s__Wallemia_sebi	s__Chaetothyriales_sp	s__Bjerkandera_adusta		g__Aplosporella;Other
s__Aspergillus_aculeatus	s__Aspergillus_westerdijkiae	s__Spencermartinsia_viticola		g__Spencermartinsia;Other
g__Wallemia;Other	s__Hypoxylon_begae	s__Curvularia_intermedia		g__Stagonospora;Other
g__Rhodosporidiobolus;Other	g__Aplosporella;Other	g__Vishniacozyma;Other		s__Debaryomyces_hansenii
f__Stachybotryaceae;Other	s__Penicillium_sp	c__Tremellomycetes;Other		s__Aspergillus_penicillioides
s__Polyporales_sp	g__Saccharomyces;Other	f__Pleosporaceae;Other		o__Hypocreales;Other
g__Coprinopsis;Other	s__Candida_ergatensis	s__Fusarium_sp		o__Agaricales;Other
s__Dothideomycetes_sp	c__Sordariomycetes;Other	s__Issatchenkia_orientalis		g__Megasporoporia;Other
g__Cryptococcus;Other	g__Pneumocystis;Other	s__Penicillium_oxalicum		g__Stagonosporopsis;Other
s__Peniophorella_praetermissa	o__Saccharomycetales;Other	s__Entoloma_flocculosum		g__Cryptococcus;Other
o__Agaricales;Other	s__Cladosporium_sp	g__Hymenochaete;Other		s__Wallemia_muriae
o__Capnodiales;Other	s__Candida_tetrigidarum	o__Saccharomycetales;Other		s__Cladosporium_sp
g__Chalastospora;Other	s__Hannaella_sp	s__Ganoderma_lucidum		s__Candida_albicans
s__Microstroma_phylloplanum	s__Aspergillus_bisporus	s__Penicillium_solitum		g__Peniophora;Other
g__Scopulariopsis;Other	g__Curvularia;Other	s__Podosphaera_sp		s__Pichia_kluyveri
g__Saccharomyces;Other	o__Capnodiales;Other	s__Polyporales_sp		s__Ganoderma_lucidum
s__Cladosporium_sp	s__Issatchenkia_orientalis	g__Spencermartinsia;Other		f__Irpicaceae;Other
f__Thelebolaceae;Other		s__Malassezia_slooffiae
s__Pleosporales_sp		s__Meyerozyma_guilliermondii
g__Plectosphaerella;Other		s__Cladosporium_herbarum
s__Cladosporium_herbarum		f__Stachybotryaceae;Other
s__Trichothecium_roseum		f__Irpicaceae;Other
s__Trechispora_sp		s__Passalora_fulva
s__Preussia_sp		g__Kazachstania;Other
g__Lectera;Other		g__Melampsora;Other
g__Meyerozyma;Other		s__Cladosporium_sp
g__Trichosporon;Other		s__Chaetothyriales_sp
s__Passalora_fulva
s__Rhodosporidiobolus_fluvialis
g__Kazachstania;Other
s__Kazachstania_barnettii
g__Entodesmium;Other
s__Aspergillus_bisporus
g__Megasporoporia;Other
g__Pyrenophora;Other
s__Candida_albicans
s__Diaporthe_phaseolorum
g__Cystofilobasidium;Other
g__Podosphaera;Other
f__Lentitheciaceae;Other
s__Chaetothyriales_sp
s__Podosphaera_sp
